# Supplementary material for: N-(2-Fluoro­benz­yloxy)-1,3,5-trimethyl-2,6-diphenyl­piperidin-4-imine
Source: Acta Crystallogr Sect E Struct Rep Online. 2012 Jul 4;68(Pt 8):o2312–3. doi: 10.1107/S1600536812029327 (PMC3414181; doi:10.1107/S1600536812029327)
Supplement: Supplementary file 2 [file e-68-o2312-Isup2.hkl]

# 
# h,k,l, Fc-squared, Fo-squared, sigma(Fo-squared) and status flag 
# 
data_I
_shelx_title '  Pna21   2345 Friedel pairs' 
_shelx_refln_list_code          4 
_shelx_F_calc_maximum      229.63 
_exptl_crystal_F_000       888.00 
_reflns_d_resolution_high  0.7680 
 
loop_ 
 _symmetry_equiv_pos_as_xyz 
 'x, y, z' 
 '-x, -y, z+1/2' 
 '-x+1/2, y+1/2, z+1/2' 
 'x+1/2, -y+1/2, z' 
 
_cell_length_a     7.4004 
_cell_length_b    22.4857 
_cell_length_c    13.4465 
_cell_angle_alpha  90.000 
_cell_angle_beta   90.000 
_cell_angle_gamma  90.000 
 
_shelx_F_squared_multiplier     1.000 
 
loop_ 
 _refln_index_h 
 _refln_index_k 
 _refln_index_l 
 _refln_F_squared_calc 
 _refln_F_squared_meas 
 _refln_F_squared_sigma 
 _refln_observed_status 
   2   0   0    27283.20    25566.56    363.66 o 
   4   0   0     7106.50     7214.05    108.80 o 
   6   0   0     1244.30     1209.83     69.24 o 
   8   0   0      635.11      763.28     71.11 o 
   1   1   0     7787.46     7530.45     54.89 o 
   2   1   0    17793.22    16811.31     82.95 o 
   3   1   0       91.83       78.33      7.30 o 
   4   1   0     7267.74     7215.30     77.35 o 
   5   1   0      201.65      200.64     14.82 o 
   6   1   0      128.56      138.46     13.71 o 
   7   1   0      346.84      315.66     30.17 o 
   8   1   0      673.36      628.25     45.62 o 
   9   1   0       57.39       44.00     14.52 o 
   1   2   0      910.72      864.71     32.50 o 
   2   2   0     2014.13     1966.60     28.52 o 
   3   2   0      270.90      245.87     12.57 o 
   4   2   0      455.82      429.74     19.23 o 
   5   2   0      145.93      169.16     13.69 o 
   6   2   0      539.12      580.54     27.23 o 
   7   2   0       63.09       44.24     12.62 o 
   8   2   0      206.57      201.99     26.89 o 
   9   2   0        4.47       -2.20     10.32 o 
   1   3   0        2.88        3.47      1.46 o 
   2   3   0     3255.38     3062.15     39.63 o 
   3   3   0      483.38      636.42     22.71 o 
   4   3   0      121.17      134.22     11.13 o 
   5   3   0      304.42      305.06     21.70 o 
   6   3   0       21.18      142.02     22.54 o 
   7   3   0       92.19       55.05     22.75 o 
   8   3   0       72.98       81.66     14.63 o 
   9   3   0      121.51      121.17     19.59 o 
   0   4   0       45.96       50.58      5.21 o 
   1   4   0    10185.63     9684.14     69.28 o 
   2   4   0     4814.97     4697.87     58.12 o 
   3   4   0      304.19      328.95     13.15 o 
   4   4   0      397.85      456.19     24.12 o 
   5   4   0       18.85       13.39      5.58 o 
   6   4   0      124.17      134.94     13.93 o 
   7   4   0       17.20       18.30      8.22 o 
   8   4   0       21.81       48.75     12.02 o 
   9   4   0       17.39       -0.47      8.34 o 
   1   5   0      130.83      136.05      5.79 o 
   2   5   0     1106.76     1131.19     19.35 o 
   3   5   0      281.14      341.82     15.75 o 
   4   5   0      344.61      346.21     15.68 o 
   5   5   0      251.38      277.60     15.83 o 
   6   5   0      636.03      621.76     28.32 o 
   7   5   0        7.49       14.93      8.00 o 
   8   5   0       68.40       48.87     11.99 o 
   9   5   0      131.98      110.18     24.12 o 
   0   6   0     6983.96     6616.64     63.81 o 
   1   6   0     4363.05     4110.51     31.30 o 
   2   6   0     1604.24     1613.12     26.97 o 
   3   6   0      696.84      736.39     17.77 o 
   4   6   0      112.94      113.73     10.98 o 
   5   6   0        0.03       -2.34      4.52 o 
   6   6   0      116.15      119.10     15.83 o 
   7   6   0      150.10      145.93     24.34 o 
   8   6   0        0.63        4.65      9.92 o 
   9   6   0       25.37       11.33     14.43 o 
   1   7   0      423.98      445.82     11.95 o 
   2   7   0     1891.12     1919.31     30.78 o 
   3   7   0     1029.44     1049.19     21.53 o 
   4   7   0      204.90      204.04     10.83 o 
   5   7   0      280.97      281.50     22.84 o 
   6   7   0      257.74      238.90     21.88 o 
   7   7   0      184.79      180.19     26.65 o 
   8   7   0       30.54       42.28     17.24 o 
   9   7   0       80.96       87.39     21.73 o 
   0   8   0    10222.30    10094.56     69.05 o 
   1   8   0       53.03       60.49      4.64 o 
   2   8   0        5.73        5.91      2.14 o 
   3   8   0      277.73      311.10     12.97 o 
   4   8   0        1.08        2.61      3.03 o 
   5   8   0      138.65      121.63     11.18 o 
   6   8   0       13.93       18.66      6.14 o 
   7   8   0      129.41      143.28     16.64 o 
   8   8   0       80.39       79.35     19.63 o 
   9   8   0       14.92        8.07     11.43 o 
   1   9   0      194.45      189.38      8.35 o 
   2   9   0       83.72       83.30      6.37 o 
   3   9   0     1420.67     1406.34     27.55 o 
   4   9   0      210.68      240.08     12.03 o 
   5   9   0       48.40       51.24      7.98 o 
   6   9   0        2.48       20.26      6.24 o 
   7   9   0        7.40       10.80      6.79 o 
   8   9   0       45.53        2.23     35.06 o 
   9   9   0       43.00       61.45     45.50 o 
   0  10   0       62.57       67.16      6.63 o 
   1  10   0      155.26      146.96      7.37 o 
   2  10   0      156.23      168.64      8.57 o 
   3  10   0       81.15       79.19      7.18 o 
   4  10   0     1231.14     1257.76     31.74 o 
   5  10   0       77.82       90.93      9.92 o 
   6  10   0      248.77      251.63     17.01 o 
   7  10   0       43.94       48.14      9.64 o 
   8  10   0       19.94        5.91      8.07 o 
   9  10   0        2.02      -10.53     13.62 o 
   1  11   0      752.32      793.60     17.64 o 
   2  11   0      543.90      544.26     15.85 o 
   3  11   0     1018.56      947.04     27.33 o 
   4  11   0       24.23       23.47      5.31 o 
   5  11   0      252.70      237.41     15.43 o 
   6  11   0      338.50      338.19     28.38 o 
   7  11   0      564.47      477.74     44.58 o 
   8  11   0      270.70      253.29     35.23 o 
   0  12   0     2740.68     2941.93     46.14 o 
   1  12   0     1771.95     2037.00     31.54 o 
   2  12   0      204.77      193.32     10.01 o 
   3  12   0      979.45     1075.39     30.18 o 
   4  12   0      259.31      270.88     17.97 o 
   5  12   0      133.90      120.55     12.11 o 
   6  12   0       67.25       83.08     27.00 o 
   7  12   0       12.22       -0.98     10.80 o 
   8  12   0       22.88        6.44     12.98 o 
   1  13   0       70.52       73.05      6.51 o 
   2  13   0     1815.61     1783.79     29.21 o 
   3  13   0      551.46      587.57     20.97 o 
   4  13   0      161.12      136.29     12.45 o 
   5  13   0       69.52       84.57      9.94 o 
   6  13   0      152.43      128.33     14.27 o 
   7  13   0       83.60       80.91     22.58 o 
   8  13   0      189.30      153.96     63.02 o 
   0  14   0       77.81       78.59     10.20 o 
   1  14   0     1180.07     1258.52     27.00 o 
   2  14   0       64.34       60.72      6.06 o 
   3  14   0      359.53      364.03     16.24 o 
   4  14   0      645.72      654.18     26.20 o 
   5  14   0       41.37       30.85      6.70 o 
   6  14   0       92.40       82.98     11.82 o 
   7  14   0        7.78       29.13     23.98 o 
   8  14   0      138.77      129.77     26.81 o 
   1  15   0        0.12       -1.91      2.71 o 
   2  15   0     1210.91     1230.69     27.83 o 
   3  15   0     1562.69     1539.22     37.54 o 
   4  15   0      323.71      308.54     18.26 o 
   5  15   0      808.08      744.06     37.51 o 
   6  15   0      365.65      406.83     41.17 o 
   7  15   0      197.62      219.36     38.64 o 
   8  15   0       24.51        4.21     15.47 o 
   0  16   0      994.29     1120.07     38.71 o 
   1  16   0       79.37       77.05      7.72 o 
   2  16   0      497.86      515.28     23.61 o 
   3  16   0       88.59       90.87     10.06 o 
   4  16   0      171.05      188.41     17.53 o 
   5  16   0       26.57        3.61      9.42 o 
   6  16   0       38.26       31.61     14.36 o 
   7  16   0      213.10      229.18     33.84 o 
   8  16   0       20.43       -1.41     11.43 o 
   1  17   0       87.76       84.07     10.33 o 
   2  17   0      157.19      160.39     16.49 o 
   3  17   0      230.65      224.00     19.32 o 
   4  17   0      246.35      264.54     20.65 o 
   5  17   0       39.19       46.38      9.67 o 
   6  17   0       82.21       46.64     25.21 o 
   7  17   0       80.35      100.44     23.11 o 
   0  18   0      362.01      371.36     41.18 o 
   1  18   0       15.71       19.23      6.05 o 
   2  18   0      449.86      431.86     27.34 o 
   3  18   0       53.32       85.35     14.22 o 
   4  18   0        7.02        7.45      6.53 o 
   5  18   0      144.78      183.21     17.68 o 
   6  18   0       48.88       47.69     17.03 o 
   7  18   0        3.17       27.94     15.10 o 
   1  19   0      296.40      313.08     23.97 o 
   2  19   0      615.15      558.90     31.97 o 
   3  19   0      344.75      351.38     25.69 o 
   4  19   0       78.71       68.39     11.90 o 
   5  19   0        3.45       11.14     10.91 o 
   6  19   0        0.12      -14.95     14.95 o 
   7  19   0       38.44       31.60     19.76 o 
   0  20   0       59.31       88.41     23.55 o 
   1  20   0      347.86      325.35     25.32 o 
   2  20   0      126.49      142.36     18.05 o 
   3  20   0      431.38      403.24     28.23 o 
   4  20   0      144.07      156.29     22.87 o 
   5  20   0      137.65      105.51     25.87 o 
   6  20   0        8.68       31.37     15.16 o 
   7  20   0      107.45       68.44     20.32 o 
   1  21   0      472.93      494.32     40.35 o 
   2  21   0      102.33      105.99     15.29 o 
   3  21   0      173.23      148.53     17.96 o 
   4  21   0      115.13      111.94     17.07 o 
   5  21   0      149.61      195.05     30.14 o 
   6  21   0       42.57       75.16     20.27 o 
   0  22   0     1568.87     1792.34    117.82 o 
   1  22   0      713.53      751.05     50.37 o 
   2  22   0       31.15       28.87     19.04 o 
   3  22   0      505.01      516.68     33.52 o 
   4  22   0        0.17       -7.97      7.97 o 
   5  22   0      192.53      185.79     37.93 o 
   6  22   0        3.67        8.12     13.24 o 
   1  23   0       42.26       55.49     16.82 o 
   2  23   0      228.39      284.47     40.43 o 
   3  23   0      318.79      318.19     36.42 o 
   4  23   0       43.79       55.81     17.91 o 
   5  23   0       17.79        4.26     17.47 o 
   0  24   0      866.80      899.18     88.31 o 
   1  24   0      478.83      399.47     39.13 o 
   2  24   0        3.94       -5.17     11.57 o 
   3  24   0       68.89       52.01     17.23 o 
   4  24   0      151.26      166.49     28.47 o 
   5  24   0      195.29      183.75     31.99 o 
   1  25   0        0.49       17.10     14.11 o 
   2  25   0       24.81       20.43     14.33 o 
   3  25   0        0.25        1.50     10.63 o 
   4  25   0       81.66       58.57     20.24 o 
   5  25   0       40.59       39.53     35.58 o 
   0  26   0      299.57      364.70     59.72 o 
   1  26   0      471.18      493.05     37.76 o 
   2  26   0       22.59      -10.53     11.92 o 
   3  26   0       15.95       20.16     14.83 o 
   4  26   0       19.88        6.77     14.76 o 
   1  27   0       68.20       83.56     42.43 o 
   2  27   0       48.53       32.36     16.50 o 
   3  27   0      141.18      201.98     56.53 o 
   0  28   0        0.15       12.82     15.74 o 
   1  28   0        6.14        4.94     14.24 o 
   2  28   0       28.37       22.52     15.24 o 
   1  29   0       20.07       16.88     23.49 o 
   2   0   1    52729.29    47854.11    401.83 o 
   4   0   1     2929.49     2964.52     49.27 o 
   6   0   1     3414.32     3436.00     65.49 o 
   8   0   1      770.22      768.37     49.74 o 
   1   1   1      428.58      434.02      8.87 o 
   2   1   1     1245.98     1202.38     15.04 o 
   3   1   1      498.20      521.70     12.63 o 
   4   1   1     3186.94     3166.52     36.19 o 
   5   1   1      684.50      656.33     18.45 o 
   6   1   1     2190.64     2174.66     35.93 o 
   7   1   1        5.11        1.30      5.04 o 
   8   1   1       78.44       64.28     11.22 o 
   9   1   1      102.60      123.30     14.08 o 
   1   2   1     7292.82     6948.86     64.85 o 
   2   2   1     2025.87     1960.67     19.30 o 
   3   2   1      753.52      796.09     16.97 o 
   4   2   1      835.56      824.92     18.56 o 
   5   2   1      653.03      644.41     17.14 o 
   6   2   1      240.05      207.00     11.55 o 
   7   2   1      444.13      418.40     26.66 o 
   8   2   1      150.09      149.60     14.96 o 
   9   2   1       26.62       12.27      7.05 o 
   0   3   1    13176.57    12230.06     93.67 o 
   1   3   1     3599.44     3492.00     28.23 o 
   2   3   1      965.10      956.27     13.76 o 
   3   3   1       42.01       43.64      3.78 o 
   4   3   1     1041.88     1071.84     19.81 o 
   5   3   1      168.55      149.93      8.53 o 
   6   3   1      106.05       98.89      8.20 o 
   7   3   1       33.38       30.83      6.88 o 
   8   3   1      246.50      249.48     18.86 o 
   9   3   1      107.08      114.45     15.83 o 
   1   4   1     3449.82     3295.47     29.78 o 
   2   4   1     8048.70     7685.30     48.03 o 
   3   4   1      453.26      483.49     11.66 o 
   4   4   1       59.44       57.05      4.95 o 
   5   4   1      645.15      707.18     17.26 o 
   6   4   1       80.83       74.11      6.90 o 
   7   4   1      250.01      252.56     15.92 o 
   8   4   1      202.80      227.61     16.66 o 
   9   4   1       57.46       48.04     14.28 o 
   0   5   1     3099.33     2918.06     25.50 o 
   1   5   1     1997.29     1882.53     14.69 o 
   2   5   1     2282.12     2257.91     19.88 o 
   3   5   1       96.91      100.50      6.20 o 
   4   5   1      299.38      324.95     10.99 o 
   5   5   1       83.95       81.32      5.99 o 
   6   5   1      106.39      102.07      8.42 o 
   7   5   1        4.00        5.68      4.38 o 
   8   5   1      150.52      185.68     17.28 o 
   9   5   1       40.90       37.15     15.10 o 
   1   6   1     1896.57     1868.79     16.12 o 
   2   6   1      981.38      996.88     14.39 o 
   3   6   1      135.26      117.32      5.18 o 
   4   6   1       98.91       99.72      6.84 o 
   5   6   1       21.26       14.03      3.57 o 
   6   6   1      273.28      263.05     14.57 o 
   7   6   1       78.45       64.70     10.28 o 
   8   6   1       19.53       12.73      8.50 o 
   9   6   1       46.07       84.76     19.19 o 
   0   7   1     2333.47     2263.31     26.80 o 
   1   7   1     2355.01     2359.04     18.73 o 
   2   7   1     3933.97     3981.42     27.27 o 
   3   7   1     1190.61     1254.85     17.81 o 
   4   7   1      154.48      149.20      6.67 o 
   5   7   1      366.69      363.14     12.85 o 
   6   7   1       49.88       39.37      7.16 o 
   7   7   1       34.35       44.84      9.74 o 
   8   7   1      156.55      138.00     17.71 o 
   9   7   1      129.22      135.50     18.22 o 
   1   8   1      321.40      331.63      7.30 o 
   2   8   1      455.49      469.90      9.56 o 
   3   8   1      802.91      833.35     14.41 o 
   4   8   1       65.33       41.57      4.04 o 
   5   8   1       37.11       22.37      4.22 o 
   6   8   1      371.99      352.10     14.86 o 
   7   8   1      138.99      151.29     12.34 o 
   8   8   1       30.95       14.05     14.09 o 
   9   8   1       44.49       44.96     12.29 o 
   0   9   1      234.38      242.54      8.68 o 
   1   9   1      260.01      250.88      6.57 o 
   2   9   1       40.96       28.19      2.71 o 
   3   9   1      160.35      165.82      7.04 o 
   4   9   1       25.14       26.81      3.29 o 
   5   9   1      180.75      178.27      9.18 o 
   6   9   1     1045.81     1080.64     25.31 o 
   7   9   1       62.53       63.59      7.93 o 
   8   9   1       34.55       19.00      8.68 o 
   9   9   1       61.75       61.47     15.13 o 
   1  10   1      144.69      165.86      5.69 o 
   2  10   1     2551.89     2636.61     24.23 o 
   3  10   1        9.99        8.60      3.03 o 
   4  10   1      465.20      470.62     13.46 o 
   5  10   1      643.85      591.22     17.00 o 
   6  10   1      395.33      389.73     15.11 o 
   7  10   1       18.23        7.80      5.11 o 
   8  10   1       15.87       -0.17      8.15 o 
   9  10   1      199.99      236.25     25.16 o 
   0  11   1     4514.96     4805.29     42.46 o 
   1  11   1     1705.83     1808.70     19.33 o 
   2  11   1      681.48      760.49     13.15 o 
   3  11   1      816.43      809.96     16.73 o 
   4  11   1      261.80      266.43     10.41 o 
   5  11   1     4466.30     4482.45     44.77 o 
   6  11   1       52.71       44.04      5.51 o 
   7  11   1       24.48       13.84      9.05 o 
   8  11   1        6.44        0.14      7.86 o 
   1  12   1      925.91      942.12     15.15 o 
   2  12   1      747.57      795.08     14.07 o 
   3  12   1      203.95      227.11      9.37 o 
   4  12   1      588.60      602.11     16.13 o 
   5  12   1      140.76      139.24      8.34 o 
   6  12   1      486.35      517.31     18.14 o 
   7  12   1       28.97       37.62      8.03 o 
   8  12   1       53.93       45.63     12.66 o 
   0  13   1     1247.51     1309.54     26.02 o 
   1  13   1      645.22      693.53     13.59 o 
   2  13   1       44.03       48.80      3.82 o 
   3  13   1      130.74      145.76      7.50 o 
   4  13   1      694.49      671.56     17.64 o 
   5  13   1      406.24      373.17     14.25 o 
   6  13   1      312.25      298.38     13.64 o 
   7  13   1        4.29       19.29     12.40 o 
   8  13   1      145.38      164.19     20.90 o 
   1  14   1      390.00      403.76     11.41 o 
   2  14   1      381.37      356.37      9.68 o 
   3  14   1      223.81      201.02      8.93 o 
   4  14   1      443.13      459.05     15.13 o 
   5  14   1      186.75      179.14     10.27 o 
   6  14   1      129.62      118.44     12.14 o 
   7  14   1       90.79       98.69     16.49 o 
   8  14   1       41.67       54.37     14.89 o 
   0  15   1      523.40      523.49     20.38 o 
   1  15   1      741.13      758.16     16.59 o 
   2  15   1       77.25       77.58      5.76 o 
   3  15   1      604.62      583.36     16.63 o 
   4  15   1     1241.96     1252.78     27.07 o 
   5  15   1      101.11       94.06      8.52 o 
   6  15   1      336.60      333.67     20.17 o 
   7  15   1       30.20       27.43      9.41 o 
   8  15   1       90.95       94.06     16.47 o 
   1  16   1      303.44      316.92     12.31 o 
   2  16   1      108.75      106.90      7.63 o 
   3  16   1        5.17        3.65      2.75 o 
   4  16   1       48.00       40.19      7.27 o 
   5  16   1       39.77       25.33      5.74 o 
   6  16   1       65.81       41.57     18.52 o 
   7  16   1       36.49       13.24     12.88 o 
   8  16   1       56.61       29.40     11.93 o 
   0  17   1      175.43      155.73     10.15 o 
   1  17   1       73.20       58.29      6.28 o 
   2  17   1       14.71        7.38      3.00 o 
   3  17   1       27.82       19.43      4.37 o 
   4  17   1       65.56       65.02      7.63 o 
   5  17   1       77.45       91.40      8.80 o 
   6  17   1      102.91       97.04     15.37 o 
   7  17   1        0.11       -7.01     16.52 o 
   1  18   1       66.98       90.19      8.78 o 
   2  18   1       46.36       26.62      6.18 o 
   3  18   1      147.79      165.39     12.28 o 
   4  18   1      183.98      170.08     12.35 o 
   5  18   1       41.38       31.15      7.48 o 
   6  18   1       32.55       49.99     12.11 o 
   7  18   1      138.11      169.05     20.65 o 
   0  19   1      140.81      140.14     17.03 o 
   1  19   1      109.99      121.47     11.63 o 
   2  19   1      292.53      320.98     17.19 o 
   3  19   1      319.82      308.63     17.01 o 
   4  19   1      151.92      150.51     14.17 o 
   5  19   1       54.58       57.28     10.57 o 
   6  19   1      170.57      224.49     23.34 o 
   7  19   1       67.58       56.73     14.33 o 
   1  20   1       89.49      100.76     11.64 o 
   2  20   1      337.75      300.05     16.82 o 
   3  20   1      440.96      439.55     23.78 o 
   4  20   1       36.74       38.89      8.65 o 
   5  20   1       43.62       20.62      9.90 o 
   6  20   1       27.55       33.40     15.26 o 
   7  20   1       12.92        9.99      9.04 o 
   0  21   1      356.27      360.65     28.25 o 
   1  21   1      122.31      114.89     12.52 o 
   2  21   1      108.38      110.16     11.02 o 
   3  21   1      659.90      684.65     30.21 o 
   4  21   1      247.91      276.85     19.85 o 
   5  21   1      265.83      278.93     25.17 o 
   6  21   1      167.42      152.36     20.50 o 
   1  22   1      110.73      102.60     12.70 o 
   2  22   1      716.14      610.68     45.40 o 
   3  22   1       46.01       14.29      7.20 o 
   4  22   1      107.68      102.58     13.95 o 
   5  22   1        3.49       -1.94      8.53 o 
   6  22   1       13.30       25.49     10.60 o 
   0  23   1      218.30      158.49     36.92 o 
   1  23   1       23.91       21.71      8.30 o 
   2  23   1       58.86       54.08     11.07 o 
   3  23   1       10.34        1.73      7.82 o 
   4  23   1       92.93      103.98     13.45 o 
   5  23   1      108.55       86.15     15.71 o 
   1  24   1      220.13      231.37     19.35 o 
   2  24   1       26.52       21.18      7.88 o 
   3  24   1       99.61       91.01     13.04 o 
   4  24   1        5.40        9.92      9.23 o 
   5  24   1       24.75       56.30     13.34 o 
   0  25   1       90.53      101.31     22.92 o 
   1  25   1      239.69      241.65     20.41 o 
   2  25   1       71.09       35.81     12.41 o 
   3  25   1       22.46       19.24      8.28 o 
   4  25   1      316.65      344.18     29.22 o 
   1  26   1      246.54      274.61     25.74 o 
   2  26   1      148.58      133.35     18.54 o 
   3  26   1      199.20      254.37     32.58 o 
   4  26   1       54.44       60.71     14.35 o 
   0  27   1      131.09      158.15     29.45 o 
   1  27   1       99.63      108.19     21.35 o 
   2  27   1       94.89       71.05     12.83 o 
   3  27   1      126.67      126.02     17.95 o 
   1  28   1        1.74       -9.07     14.30 o 
   2  28   1      107.19      114.35     15.99 o 
   0  29   1      140.83      139.74     29.84 o 
   1  29   1      156.71      183.46     23.97 o 
   0   0   2      392.53      387.26     10.35 o 
   2   0   2      259.74      215.52      8.25 o 
   4   0   2     2421.71     2508.22     38.42 o 
   6   0   2       63.24       63.45      9.02 o 
   8   0   2      145.07      126.18     28.42 o 
   1   1   2     3925.03     3717.09     20.96 o 
   2   1   2     1758.32     1728.67     15.89 o 
   3   1   2     2677.49     2706.63     23.88 o 
   4   1   2     1873.91     1913.38     23.63 o 
   5   1   2      348.28      347.04     11.49 o 
   6   1   2       17.03       10.84      3.60 o 
   7   1   2      162.55      147.42     11.43 o 
   8   1   2      311.38      301.33     20.27 o 
   9   1   2       47.00       43.77     12.31 o 
   0   2   2    28672.32    26218.88    253.19 o 
   1   2   2    17078.82    16303.13     77.65 o 
   2   2   2     2365.27     2320.09     17.33 o 
   3   2   2      521.36      523.09     10.41 o 
   4   2   2      346.76      356.01     11.85 o 
   5   2   2      593.34      580.93     14.70 o 
   6   2   2      378.87      366.94     15.85 o 
   7   2   2       30.81       27.10      5.59 o 
   8   2   2       41.18       36.38      8.89 o 
   9   2   2       55.05       64.40     12.39 o 
   1   3   2     3495.91     3330.16     28.74 o 
   2   3   2     3912.36     3838.34     31.35 o 
   3   3   2      264.35      237.98      7.13 o 
   4   3   2      801.88      791.43     14.95 o 
   5   3   2      206.78      220.38      8.89 o 
   6   3   2      132.08      126.53      8.07 o 
   7   3   2      287.37      290.62     14.66 o 
   8   3   2       91.90       87.45     11.38 o 
   9   3   2       59.47       37.16     13.47 o 
   0   4   2     3081.66     2902.66     31.25 o 
   1   4   2     3867.97     3839.58     32.84 o 
   2   4   2     1289.95     1288.00     16.60 o 
   3   4   2      508.72      524.30     15.39 o 
   4   4   2      981.38      991.41     21.42 o 
   5   4   2       43.39       50.07      4.47 o 
   6   4   2      496.16      511.14     15.70 o 
   7   4   2      153.48      145.42     12.14 o 
   8   4   2      263.60      289.21     18.32 o 
   9   4   2      159.19      158.51     16.85 o 
   1   5   2     1436.84     1485.77     17.96 o 
   2   5   2      857.39      803.87     13.11 o 
   3   5   2       77.59       79.09      6.10 o 
   4   5   2     1121.30     1141.73     22.72 o 
   5   5   2        1.90        1.63      2.81 o 
   6   5   2      140.32      149.18      9.13 o 
   7   5   2       33.47       30.14      6.47 o 
   8   5   2      117.25      129.24     14.75 o 
   9   5   2       70.31       46.21     12.12 o 
   0   6   2       77.54       69.41      4.52 o 
   1   6   2      232.35      239.21      6.40 o 
   2   6   2      612.53      655.77     15.02 o 
   3   6   2     1472.22     1548.27     24.15 o 
   4   6   2      461.36      457.85     12.25 o 
   5   6   2       34.78       40.50      5.17 o 
   6   6   2      393.67      383.05     15.47 o 
   7   6   2      100.83       76.45     14.09 o 
   8   6   2      204.25      216.02     21.38 o 
   9   6   2       15.04       35.37     12.74 o 
   1   7   2     1046.57     1002.37     13.85 o 
   2   7   2      324.96      338.38      8.61 o 
   3   7   2     1347.68     1346.46     21.80 o 
   4   7   2      175.91      178.78      6.77 o 
   5   7   2      431.48      407.90     13.15 o 
   6   7   2       33.20       32.07      4.56 o 
   7   7   2      117.51      119.85     11.25 o 
   8   7   2      102.48      112.24     16.52 o 
   9   7   2       17.70       10.69      9.19 o 
   0   8   2     1280.29     1239.28     19.54 o 
   1   8   2     2692.89     2690.72     22.76 o 
   2   8   2      238.49      219.03      7.15 o 
   3   8   2      573.40      568.91     14.63 o 
   4   8   2      398.41      423.47     13.52 o 
   5   8   2      118.70      120.47      6.84 o 
   6   8   2       12.49       13.81      2.99 o 
   7   8   2      199.33      194.17     16.72 o 
   8   8   2       27.28       38.46      9.34 o 
   9   8   2       98.06      108.28     36.03 o 
   1   9   2     1370.12     1424.43     17.59 o 
   2   9   2      231.96      251.59      7.78 o 
   3   9   2       86.94       74.40      5.26 o 
   4   9   2      196.95      202.32     10.08 o 
   5   9   2       15.34       13.85      2.69 o 
   6   9   2       25.20       29.55      3.55 o 
   7   9   2       32.35       20.91      7.15 o 
   8   9   2       52.75       57.25     13.14 o 
   9   9   2        8.25        1.39     12.35 o 
   0  10   2     3537.43     3784.26     36.01 o 
   1  10   2     3535.75     3720.35     28.83 o 
   2  10   2      854.59      882.20     14.58 o 
   3  10   2      203.26      205.65      8.08 o 
   4  10   2      157.03      154.34      9.56 o 
   5  10   2      116.79      108.14      9.70 o 
   6  10   2      211.63      212.72     14.23 o 
   7  10   2      112.80      118.49     13.27 o 
   8  10   2       66.57       64.83     13.73 o 
   1  11   2      613.97      634.98     12.12 o 
   2  11   2      610.28      637.88     13.03 o 
   3  11   2     5397.88     5638.93     49.23 o 
   4  11   2        8.75        7.56      2.58 o 
   5  11   2      857.83      851.83     25.89 o 
   6  11   2       44.91       40.04      7.14 o 
   7  11   2      573.17      531.91     26.65 o 
   8  11   2       31.91       28.82     13.25 o 
   0  12   2      527.11      526.18     14.97 o 
   1  12   2     1765.62     1810.95     22.56 o 
   2  12   2        6.27        6.88      1.94 o 
   3  12   2      389.26      411.89     14.29 o 
   4  12   2     1013.84     1010.22     29.05 o 
   5  12   2      277.88      278.08     15.15 o 
   6  12   2      160.27      175.30     13.17 o 
   7  12   2      126.08      139.30     14.31 o 
   8  12   2        9.34       -9.51      9.51 o 
   1  13   2       91.99       86.14      5.72 o 
   2  13   2      185.40      188.12      7.61 o 
   3  13   2      343.61      312.90     16.72 o 
   4  13   2      483.39      480.30     19.05 o 
   5  13   2      102.78       92.59      9.43 o 
   6  13   2       10.42       20.98      6.57 o 
   7  13   2       85.92       76.49     10.86 o 
   8  13   2       80.25       55.78     17.94 o 
   0  14   2       14.28        9.41      5.10 o 
   1  14   2      695.47      704.17     15.10 o 
   2  14   2      237.16      213.22      8.65 o 
   3  14   2      164.35      138.34      8.21 o 
   4  14   2      476.04      449.96     18.82 o 
   5  14   2       35.42       29.19      6.00 o 
   6  14   2       86.66       79.71     13.47 o 
   7  14   2       54.99       30.00     19.75 o 
   8  14   2      105.38       97.13     21.91 o 
   1  15   2      108.47       96.69      6.27 o 
   2  15   2      751.18      729.41     17.89 o 
   3  15   2      451.16      419.05     15.37 o 
   4  15   2      133.62      125.78     10.57 o 
   5  15   2       65.50       57.63      8.14 o 
   6  15   2      307.55      293.77     19.74 o 
   7  15   2      135.65      124.08     17.71 o 
   8  15   2      103.67       98.73     17.39 o 
   0  16   2      828.59      871.34     27.37 o 
   1  16   2      484.89      505.95     15.40 o 
   2  16   2        6.97        2.57      2.96 o 
   3  16   2      352.01      334.45     14.26 o 
   4  16   2      634.07      642.63     23.59 o 
   5  16   2       92.54      107.52     12.03 o 
   6  16   2        2.18        0.01      6.25 o 
   7  16   2       91.68      117.80     17.74 o 
   1  17   2        6.01        5.58      3.26 o 
   2  17   2      659.34      628.60     18.60 o 
   3  17   2      804.30      812.63     24.76 o 
   4  17   2      215.62      226.78     16.48 o 
   5  17   2       90.88       74.72     10.67 o 
   6  17   2       26.16       33.36      7.33 o 
   7  17   2       84.36       49.73     13.13 o 
   0  18   2       51.20       46.38      7.52 o 
   1  18   2       34.86       33.98      5.61 o 
   2  18   2      287.80      278.38     15.74 o 
   3  18   2     1344.22     1322.39     29.92 o 
   4  18   2       79.49       72.26     10.38 o 
   5  18   2      333.28      331.41     20.91 o 
   6  18   2       34.24       35.05     10.80 o 
   7  18   2      177.80      201.51     25.44 o 
   1  19   2       57.26       61.74      7.33 o 
   2  19   2      177.97      210.27     18.94 o 
   3  19   2       79.28       89.48      9.11 o 
   4  19   2      122.80      128.88     13.49 o 
   5  19   2       34.45       31.37      7.90 o 
   6  19   2       55.92       38.67     12.65 o 
   7  19   2        1.25       -0.40      9.94 o 
   0  20   2      360.25      381.12     40.15 o 
   1  20   2       64.29       72.14      7.99 o 
   2  20   2      281.75      266.20     18.47 o 
   3  20   2       95.86      100.58     12.64 o 
   4  20   2      310.00      315.58     21.03 o 
   5  20   2       26.79       16.60     10.17 o 
   6  20   2       50.70       61.61     13.44 o 
   1  21   2      131.97      129.85     11.96 o 
   2  21   2      363.36      358.69     18.82 o 
   3  21   2       61.53       69.19     10.62 o 
   4  21   2       81.87       81.51     11.60 o 
   5  21   2        6.62        6.60     13.44 o 
   6  21   2       83.27       69.83     17.57 o 
   0  22   2       68.24       24.45     20.04 o 
   1  22   2      319.65      317.73     20.61 o 
   2  22   2      115.17      109.24     13.04 o 
   3  22   2        1.05       -0.75      6.27 o 
   4  22   2      120.72      118.02     14.12 o 
   5  22   2      154.51      185.18     21.69 o 
   6  22   2      184.35      246.19     25.54 o 
   1  23   2      107.13       93.55     11.47 o 
   2  23   2       29.17       22.43      6.24 o 
   3  23   2       37.94       37.46      9.28 o 
   4  23   2       16.61       11.28      7.56 o 
   5  23   2       14.92        6.19     17.94 o 
   0  24   2       76.56       86.63     20.28 o 
   1  24   2      201.19      188.44     17.89 o 
   2  24   2      170.24      176.88     15.57 o 
   3  24   2        0.69        8.23      7.56 o 
   4  24   2        4.49       -7.08      7.08 o 
   5  24   2       88.75      118.10     18.05 o 
   1  25   2      235.37      226.56     20.14 o 
   2  25   2       57.61       62.72     10.36 o 
   3  25   2       41.69       27.08     11.07 o 
   4  25   2      121.80      146.47     19.96 o 
   0  26   2      820.05      771.46     87.38 o 
   1  26   2      259.63      307.05     23.73 o 
   2  26   2       23.17       14.43      6.45 o 
   3  26   2       79.25      103.47     12.97 o 
   4  26   2       16.09       18.60     10.09 o 
   1  27   2       24.56       -8.21      8.21 o 
   2  27   2       69.54       90.56     12.39 o 
   3  27   2       21.42        5.44      7.22 o 
   0  28   2      369.30      413.18     47.99 o 
   1  28   2       76.33      114.33     18.44 o 
   2  28   2       23.87       20.56     10.53 o 
   2   0   3    10087.73     9829.91     67.37 o 
   4   0   3     1331.15     1256.90     32.03 o 
   6   0   3      188.10      387.56     35.82 o 
   8   0   3      246.95      296.27     34.85 o 
   0   1   3     1150.99     1127.22     10.68 o 
   1   1   3     1869.74     1749.03     14.46 o 
   2   1   3      912.76      864.18     11.30 o 
   3   1   3     1064.10     1086.52     19.18 o 
   4   1   3        3.94        4.67      2.05 o 
   5   1   3      599.23      582.14     14.25 o 
   6   1   3      100.11       94.74      7.30 o 
   7   1   3      615.73      639.11     18.65 o 
   8   1   3       84.37       75.13     11.01 o 
   9   1   3      198.48      197.40     21.55 o 
   1   2   3     1190.81     1141.94     14.82 o 
   2   2   3      257.00      275.33      7.16 o 
   3   2   3      971.89      965.75     18.26 o 
   4   2   3      400.17      422.91     11.17 o 
   5   2   3      206.32      199.33      8.14 o 
   6   2   3      703.85      713.23     17.99 o 
   7   2   3       16.81       16.82      4.38 o 
   8   2   3      116.80      128.56     13.59 o 
   9   2   3       15.09       35.20     13.01 o 
   0   3   3     4899.89     4691.60     47.29 o 
   1   3   3     5861.68     5539.86     39.76 o 
   2   3   3     2309.95     2344.89     53.77 o 
   3   3   3     1308.81     1397.29     15.96 o 
   4   3   3      631.44      667.67     13.99 o 
   5   3   3      345.27      336.54     10.67 o 
   6   3   3       72.01       76.57      7.55 o 
   7   3   3       38.90       25.84      6.00 o 
   8   3   3       42.64       50.70      8.71 o 
   9   3   3      239.38      279.33     29.75 o 
   1   4   3     1195.56     1180.20     14.34 o 
   2   4   3      608.93      583.46     19.03 o 
   3   4   3      156.40      151.02      7.24 o 
   4   4   3      146.32      159.45      7.19 o 
   5   4   3       18.31       16.18      3.14 o 
   6   4   3       47.99       46.74      5.93 o 
   7   4   3       21.55       23.97      6.31 o 
   8   4   3       43.62       43.27     10.27 o 
   9   4   3       33.40        5.11      8.74 o 
   0   5   3     1932.66     1876.74     30.11 o 
   1   5   3     2595.33     2551.43     22.63 o 
   2   5   3      983.03     1011.65     15.09 o 
   3   5   3     3137.62     3292.12     34.07 o 
   4   5   3      533.22      497.60     13.00 o 
   5   5   3      110.84      118.24      7.04 o 
   6   5   3       27.09       24.76      4.57 o 
   7   5   3       62.51       69.71     12.23 o 
   8   5   3      166.19      154.95     23.43 o 
   9   5   3       31.89       37.60     11.61 o 
   1   6   3     2207.57     2235.71     19.32 o 
   2   6   3      572.03      530.27     13.72 o 
   3   6   3     2413.48     2600.02     34.00 o 
   4   6   3       27.94       21.58      4.13 o 
   5   6   3       26.94       23.53      3.03 o 
   6   6   3       50.21       63.40      6.37 o 
   7   6   3       43.68       25.56      8.98 o 
   8   6   3      136.82      137.72     17.67 o 
   9   6   3       67.76       45.37     20.66 o 
   0   7   3     1214.36     1070.23     19.48 o 
   1   7   3     2854.88     2950.29     23.47 o 
   2   7   3     1120.31     1141.34     19.42 o 
   3   7   3     1018.81     1046.39     18.03 o 
   4   7   3      312.05      292.56     11.61 o 
   5   7   3       99.96      111.51      9.49 o 
   6   7   3       70.96       70.06      5.82 o 
   7   7   3      613.32      635.60     34.15 o 
   8   7   3      221.98      254.13     23.68 o 
   9   7   3       20.56       18.35     11.20 o 
   1   8   3       70.79       76.53      3.90 o 
   2   8   3      812.36      893.81     14.88 o 
   3   8   3     1089.53     1134.69     19.44 o 
   4   8   3      150.18      132.70      8.06 o 
   5   8   3      283.67      281.68     14.34 o 
   6   8   3      759.98      709.69     25.58 o 
   7   8   3      136.96      137.55     16.91 o 
   8   8   3       12.53       16.10      7.73 o 
   9   8   3       34.86       48.01     12.27 o 
   0   9   3      134.69      265.39     30.32 o 
   1   9   3      330.32      396.07      8.64 o 
   2   9   3     1242.97     1345.48     17.89 o 
   3   9   3      503.31      571.87     14.38 o 
   4   9   3      223.63      232.45     10.63 o 
   5   9   3      297.32      259.74     14.04 o 
   6   9   3       68.02       73.10      8.87 o 
   7   9   3      172.99      195.47     16.85 o 
   8   9   3       50.21       58.46     10.23 o 
   9   9   3      140.80      155.09     20.53 o 
   1  10   3      534.02      519.16     10.75 o 
   2  10   3      106.36      132.40      6.14 o 
   3  10   3       55.41       57.89      5.42 o 
   4  10   3       90.60       74.30      6.60 o 
   5  10   3      139.68      117.11      9.93 o 
   6  10   3      208.46      209.81     13.91 o 
   7  10   3       76.58       96.48     12.81 o 
   8  10   3       99.82      115.04     19.58 o 
   0  11   3      124.67      161.10      9.92 o 
   1  11   3        4.84        4.04      1.80 o 
   2  11   3       55.07       49.45      5.51 o 
   3  11   3      646.47      702.62     17.99 o 
   4  11   3      210.57      206.44     12.27 o 
   5  11   3      235.46      225.20     14.03 o 
   6  11   3       78.57       72.59     10.33 o 
   7  11   3       63.71       48.70     10.51 o 
   8  11   3       88.13       79.50     14.78 o 
   1  12   3      263.76      283.20      9.12 o 
   2  12   3      461.95      469.75     11.94 o 
   3  12   3      116.04      128.57      9.33 o 
   4  12   3      199.63      210.35     12.32 o 
   5  12   3      134.07      139.19     10.99 o 
   6  12   3       17.53       59.02      9.32 o 
   7  12   3       22.21       27.17      7.79 o 
   8  12   3       37.26       25.55     13.71 o 
   0  13   3      361.34      349.76     15.23 o 
   1  13   3       16.68       12.54      2.55 o 
   2  13   3      459.45      476.82     12.62 o 
   3  13   3      398.56      391.94     13.35 o 
   4  13   3     1798.91     1816.38     36.29 o 
   5  13   3      312.74      305.13     16.10 o 
   6  13   3       51.06       43.43      9.56 o 
   7  13   3       25.68       13.81      6.90 o 
   8  13   3       84.63       47.35     12.55 o 
   1  14   3      558.84      562.56     12.53 o 
   2  14   3      255.89      242.33      9.91 o 
   3  14   3      513.02      507.18     15.55 o 
   4  14   3      299.64      260.15     14.35 o 
   5  14   3      232.34      227.20     14.36 o 
   6  14   3      546.96      554.20     27.27 o 
   7  14   3        2.71        1.79      6.94 o 
   8  14   3       14.19       35.77     20.17 o 
   0  15   3     1822.91     1773.06     37.76 o 
   1  15   3     1080.23     1104.31     19.49 o 
   2  15   3       15.65       13.36      3.53 o 
   3  15   3       23.97       31.44      4.64 o 
   4  15   3     1508.72     1444.53     34.07 o 
   5  15   3      639.23      652.66     24.24 o 
   6  15   3      251.35      254.35     18.80 o 
   7  15   3       50.75       59.18     13.07 o 
   8  15   3       13.06       10.12      9.32 o 
   1  16   3      585.17      579.60     15.58 o 
   2  16   3     1139.74     1094.34     22.09 o 
   3  16   3      928.76      862.08     22.04 o 
   4  16   3      143.20      150.76     11.85 o 
   5  16   3      115.68      118.07     12.67 o 
   6  16   3       86.71       86.01     11.55 o 
   7  16   3       59.94       50.26     13.11 o 
   0  17   3      557.20      546.97     25.20 o 
   1  17   3       30.32       30.00      4.52 o 
   2  17   3      442.94      458.41     15.67 o 
   3  17   3      424.91      406.46     15.90 o 
   4  17   3      175.16      177.44     15.02 o 
   5  17   3      290.29      280.44     19.37 o 
   6  17   3      312.18      293.25     20.67 o 
   7  17   3       56.14       74.10     15.02 o 
   1  18   3      379.28      369.11     14.99 o 
   2  18   3      631.16      666.36     21.98 o 
   3  18   3      174.97      154.10     14.51 o 
   4  18   3       41.55       42.80      8.12 o 
   5  18   3       81.92       80.63     11.07 o 
   6  18   3      114.57      111.12     13.78 o 
   7  18   3      102.00      107.25     19.71 o 
   0  19   3      184.59      167.47     16.42 o 
   1  19   3       52.28       71.27      8.33 o 
   2  19   3       79.77       62.92     11.14 o 
   3  19   3      273.93      258.98     14.85 o 
   4  19   3       21.73       18.74      7.45 o 
   5  19   3      109.73      118.77     13.43 o 
   6  19   3      128.88      135.68     18.63 o 
   7  19   3      215.45      229.58     24.46 o 
   1  20   3      152.93      125.93     10.54 o 
   2  20   3      903.69      867.47     27.75 o 
   3  20   3      172.44      162.61     14.85 o 
   4  20   3       26.42       17.69     11.77 o 
   5  20   3        4.37       -0.31      5.71 o 
   6  20   3       23.66        8.01     18.59 o 
   0  21   3      138.99      131.74     18.28 o 
   1  21   3      186.01      220.61     16.72 o 
   2  21   3        8.76       11.29      5.24 o 
   3  21   3       80.71      109.01     12.73 o 
   4  21   3      308.75      351.28     22.57 o 
   5  21   3      193.80      231.53     18.98 o 
   6  21   3      217.21      253.43     25.06 o 
   1  22   3       49.82       58.55     10.61 o 
   2  22   3       35.01       16.84      7.25 o 
   3  22   3       40.51       51.64      8.93 o 
   4  22   3       37.72       21.38      7.43 o 
   5  22   3      101.03       86.15     15.18 o 
   6  22   3       34.90       19.98     17.92 o 
   0  23   3       76.09       83.59     15.61 o 
   1  23   3       66.92       55.19     10.37 o 
   2  23   3       58.75       39.47      8.31 o 
   3  23   3       42.01       25.31      7.69 o 
   4  23   3       43.07       36.44      9.22 o 
   5  23   3       27.62       36.15     14.57 o 
   1  24   3       28.41       27.93      8.67 o 
   2  24   3        6.20       -6.41      6.41 o 
   3  24   3      134.84      138.69     14.06 o 
   4  24   3       47.17       48.55     13.00 o 
   5  24   3       49.21       48.52     12.95 o 
   0  25   3      141.27      137.65     26.59 o 
   1  25   3       19.35        3.07      9.86 o 
   2  25   3        0.80       -2.94      6.46 o 
   3  25   3        4.30        3.55      7.35 o 
   4  25   3       29.65       23.81     11.19 o 
   1  26   3       26.83       15.69      8.58 o 
   2  26   3       58.62       72.60     11.40 o 
   3  26   3      100.00      104.10     15.02 o 
   4  26   3       13.62        9.21     24.59 o 
   0  27   3      120.89      178.60     44.81 o 
   1  27   3      114.33      125.72     16.04 o 
   2  27   3      116.49      126.82     16.09 o 
   3  27   3       63.42       65.76     12.57 o 
   1  28   3      152.18      192.34     21.34 o 
   2  28   3      427.53      493.17     31.71 o 
   0   0   4     8340.14     7798.72    176.04 o 
   2   0   4      651.05      640.19     17.03 o 
   4   0   4       12.36       13.77      3.51 o 
   6   0   4       28.75       32.08      7.37 o 
   8   0   4      509.03      581.90     35.49 o 
   1   1   4      119.77      128.46      4.04 o 
   2   1   4      554.94      534.84      9.33 o 
   3   1   4      313.40      323.41      8.28 o 
   4   1   4       70.31       66.14      5.02 o 
   5   1   4       95.25       88.16      6.70 o 
   6   1   4       88.56       86.25      6.77 o 
   7   1   4      191.95      200.24     13.26 o 
   8   1   4      102.16      120.78     14.04 o 
   9   1   4       87.95       50.75     19.03 o 
   0   2   4     1531.95     1518.16     19.54 o 
   1   2   4      847.15      820.99     10.70 o 
   2   2   4     1659.20     1694.59     20.12 o 
   3   2   4      326.72      306.12      8.00 o 
   4   2   4      257.89      271.07     11.84 o 
   5   2   4       82.14       91.48      6.08 o 
   6   2   4       72.75       50.53      5.27 o 
   7   2   4      138.41      144.57     12.76 o 
   8   2   4      127.60      147.88     16.76 o 
   9   2   4      240.70      234.73     23.94 o 
   1   3   4      685.19      634.75      9.94 o 
   2   3   4     1934.96     1995.93     25.06 o 
   3   3   4     1269.53     1322.42     21.07 o 
   4   3   4      142.71      155.29      6.09 o 
   5   3   4       19.13       18.12      3.02 o 
   6   3   4        0.92        3.25      2.60 o 
   7   3   4      328.41      382.67     24.45 o 
   8   3   4       58.25       53.50     10.77 o 
   9   3   4       84.57       87.97     25.95 o 
   0   4   4      744.36      754.76     16.92 o 
   1   4   4     1020.36      983.84     13.05 o 
   2   4   4      440.42      443.17     11.77 o 
   3   4   4      160.01      156.17      9.39 o 
   4   4   4      455.74      424.59     10.89 o 
   5   4   4      322.28      307.38     11.17 o 
   6   4   4      577.77      560.34     18.09 o 
   7   4   4       11.30       13.55      9.53 o 
   8   4   4      133.63      120.59     16.40 o 
   9   4   4       10.34        5.87      9.66 o 
   1   5   4      239.01      234.26      7.20 o 
   2   5   4     3835.49     4076.43     71.52 o 
   3   5   4      272.43      283.83     14.07 o 
   4   5   4       41.47       33.56      4.13 o 
   5   5   4       63.66       73.56      5.16 o 
   6   5   4      815.53      816.31     20.50 o 
   7   5   4      705.59      732.78     36.07 o 
   8   5   4      124.65      161.25     16.70 o 
   9   5   4       84.87      103.55     19.05 o 
   0   6   4        7.85        8.55      1.80 o 
   1   6   4     2546.33     2645.55     22.30 o 
   2   6   4     3608.83     3900.46     32.91 o 
   3   6   4      356.47      409.30     13.13 o 
   4   6   4       54.32       53.07      5.19 o 
   5   6   4      317.27      324.61     14.46 o 
   6   6   4      368.51      368.13     17.20 o 
   7   6   4      241.18      240.17     18.85 o 
   8   6   4      186.92      206.73     21.15 o 
   9   6   4      107.45       98.04     33.55 o 
   1   7   4      423.47      451.19     10.57 o 
   2   7   4     2370.24     2415.35     36.29 o 
   3   7   4     1209.44     1196.20     18.08 o 
   4   7   4      282.45      280.23     14.97 o 
   5   7   4      122.04      119.55      9.14 o 
   6   7   4      361.36      355.49     19.11 o 
   7   7   4       32.20       23.20      8.95 o 
   8   7   4       39.08       25.51      9.14 o 
   9   7   4       29.77       14.00     18.38 o 
   0   8   4     1725.06     1808.68     38.80 o 
   1   8   4      321.87      318.22      8.07 o 
   2   8   4      235.98      269.78      7.66 o 
   3   8   4      566.59      613.05     13.26 o 
   4   8   4      734.32      799.19     24.54 o 
   5   8   4      278.73      266.89     14.25 o 
   6   8   4       28.82       22.63      5.60 o 
   7   8   4      500.39      496.78     26.37 o 
   8   8   4      204.65      220.59     19.13 o 
   9   8   4       92.23      118.94     20.62 o 
   1   9   4      335.49      367.47      9.74 o 
   2   9   4      212.76      227.48      7.81 o 
   3   9   4       91.52      100.51      5.87 o 
   4   9   4      134.47      145.71      8.65 o 
   5   9   4      424.58      434.24     19.35 o 
   6   9   4      228.37      226.48     13.67 o 
   7   9   4        5.24       -1.47      5.06 o 
   8   9   4       80.54       61.86     13.31 o 
   0  10   4      709.53      697.07     20.64 o 
   1  10   4      414.26      423.24      9.63 o 
   2  10   4      668.77      700.03     14.50 o 
   3  10   4      381.78      423.47     13.85 o 
   4  10   4      171.13      152.04      9.66 o 
   5  10   4       66.97       50.66      6.69 o 
   6  10   4       40.87       36.49      8.04 o 
   7  10   4       50.81       41.01      9.51 o 
   8  10   4      132.72      132.20     16.99 o 
   1  11   4      412.96      424.56     10.46 o 
   2  11   4      648.39      672.83     13.90 o 
   3  11   4      247.63      235.19     12.01 o 
   4  11   4      231.93      224.87     11.97 o 
   5  11   4       49.45       47.32      7.33 o 
   6  11   4        7.17       -2.86      6.08 o 
   7  11   4       53.18       47.50      9.79 o 
   8  11   4       15.89       16.14      9.18 o 
   0  12   4      715.60      755.47     21.47 o 
   1  12   4      328.28      340.32      9.90 o 
   2  12   4       32.28       33.33      3.50 o 
   3  12   4       36.24       40.90      6.18 o 
   4  12   4        1.59       11.73      3.94 o 
   5  12   4      225.65      252.26     14.12 o 
   6  12   4      262.98      292.60     19.98 o 
   7  12   4       10.44       10.31      6.20 o 
   8  12   4      409.24      432.47     32.09 o 
   1  13   4       12.81       14.13      2.87 o 
   2  13   4       19.13       17.78      3.09 o 
   3  13   4      157.08      149.82     10.16 o 
   4  13   4      312.44      323.00     15.21 o 
   5  13   4       95.19       83.75      8.90 o 
   6  13   4      242.63      214.89     17.41 o 
   7  13   4       19.21        8.96      6.60 o 
   8  13   4       79.15       77.07     15.59 o 
   0  14   4      636.30      426.80    114.18 o 
   1  14   4      299.77      273.63     10.08 o 
   2  14   4      191.39      211.08      8.61 o 
   3  14   4       98.92       93.85      6.57 o 
   4  14   4     1135.16     1147.88     29.20 o 
   5  14   4       10.08       11.97      5.97 o 
   6  14   4       20.60       14.07      6.78 o 
   7  14   4      135.29       98.62     13.36 o 
   8  14   4       59.97       46.50     12.53 o 
   1  15   4       51.49       51.98      4.59 o 
   2  15   4      511.84      511.75     13.79 o 
   3  15   4      432.27      416.41     13.78 o 
   4  15   4       55.19       51.29      9.84 o 
   5  15   4       61.15       58.60      9.63 o 
   6  15   4      187.61      162.63     15.68 o 
   7  15   4       65.49       64.86     10.91 o 
   0  16   4     1836.79     1750.71     53.24 o 
   1  16   4      564.50      606.12     15.96 o 
   2  16   4       83.37       79.45      6.41 o 
   3  16   4      143.04      145.65      8.79 o 
   4  16   4      234.04      239.01     14.45 o 
   5  16   4       29.37       35.84      8.17 o 
   6  16   4      276.10      293.58     20.86 o 
   7  16   4       44.49       44.41     12.55 o 
   1  17   4      880.70      841.67     21.39 o 
   2  17   4      819.22      780.87     19.10 o 
   3  17   4      809.09      844.09     19.96 o 
   4  17   4      277.24      256.72     17.93 o 
   5  17   4      115.42      100.39     12.41 o 
   6  17   4      291.11      310.25     21.64 o 
   7  17   4      304.50      353.98     35.92 o 
   0  18   4     1048.38      972.68     35.66 o 
   1  18   4      271.41      253.36     12.33 o 
   2  18   4      217.48      221.06     10.71 o 
   3  18   4      434.44      431.14     14.96 o 
   4  18   4      524.94      501.29     25.28 o 
   5  18   4      202.06      174.55     15.81 o 
   6  18   4       35.39       42.56      9.39 o 
   7  18   4        6.05       -3.95      7.45 o 
   1  19   4       33.11       27.49      5.80 o 
   2  19   4      408.97      400.17     17.59 o 
   3  19   4      433.73      418.41     20.39 o 
   4  19   4       66.45       66.52     10.61 o 
   5  19   4      101.71      107.19     13.02 o 
   6  19   4       27.46       18.42      6.83 o 
   0  20   4     1253.91     1271.65     42.00 o 
   1  20   4      265.01      252.54     14.25 o 
   2  20   4      152.39      158.18     11.52 o 
   3  20   4      160.35      150.15     13.06 o 
   4  20   4      268.58      283.32     18.84 o 
   5  20   4       38.51       26.10      8.15 o 
   6  20   4       43.35       66.04     13.73 o 
   1  21   4       19.10       20.56      7.43 o 
   2  21   4      229.71      216.60     15.51 o 
   3  21   4       47.38       51.12      8.50 o 
   4  21   4       75.23       77.12     10.18 o 
   5  21   4        9.41        6.71      7.27 o 
   6  21   4       50.01       46.42     17.70 o 
   0  22   4       99.63      116.17     23.17 o 
   1  22   4      277.27      230.15     19.03 o 
   2  22   4      117.22      112.14     11.19 o 
   3  22   4       48.50       38.68      8.26 o 
   4  22   4       52.43       55.56      9.17 o 
   5  22   4       26.23       10.94      7.42 o 
   1  23   4        2.29       -0.57      8.27 o 
   2  23   4       72.60       60.45      8.96 o 
   3  23   4       15.23       17.25      6.82 o 
   4  23   4       12.32       12.32      9.73 o 
   5  23   4       42.67       55.24     18.09 o 
   0  24   4      132.85      134.37     20.34 o 
   1  24   4       68.77       80.05     12.12 o 
   2  24   4       73.22       57.76      9.53 o 
   3  24   4       27.30       11.05      8.46 o 
   4  24   4       12.51       35.65      8.90 o 
   5  24   4       25.54       35.91     14.46 o 
   1  25   4       33.54       19.91     11.96 o 
   2  25   4      144.42      162.86     17.57 o 
   3  25   4        2.23       -0.93      6.47 o 
   4  25   4       20.46       20.48     12.21 o 
   0  26   4      218.22      203.54     39.77 o 
   1  26   4       47.95       62.52     12.48 o 
   2  26   4       57.15       59.78     12.54 o 
   3  26   4       72.70       43.36     11.05 o 
   1  27   4       54.21       66.64     13.35 o 
   2  27   4        8.86       26.71      9.54 o 
   3  27   4      294.43      330.38     30.27 o 
   0  28   4      286.11      273.31     38.09 o 
   1  28   4      355.41      362.48     27.54 o 
   2   0   5      526.24      522.21     16.73 o 
   4   0   5       11.41        5.17      3.51 o 
   6   0   5      130.32      108.32     10.81 o 
   8   0   5       72.56       59.44     17.87 o 
   0   1   5       14.58       12.62      1.78 o 
   1   1   5      494.92      453.99      7.48 o 
   2   1   5        1.58        0.47      1.30 o 
   3   1   5     1257.20     1270.93     17.05 o 
   4   1   5     1165.32     1208.66     20.79 o 
   5   1   5        5.11        1.95      2.36 o 
   6   1   5      215.62      219.09     10.59 o 
   7   1   5        6.53        0.15      4.28 o 
   8   1   5       99.11      106.44     15.25 o 
   9   1   5       73.35       74.96     14.00 o 
   1   2   5      269.54      257.17      5.87 o 
   2   2   5     1003.78     1050.58     16.18 o 
   3   2   5      105.93      110.48      5.96 o 
   4   2   5      388.25      370.79     10.71 o 
   5   2   5      341.16      355.33     15.31 o 
   6   2   5      432.07      412.54     14.63 o 
   7   2   5      180.74      179.86     13.63 o 
   8   2   5       17.12        4.68      7.80 o 
   9   2   5      112.11      131.85     18.86 o 
   0   3   5     5264.22     5181.71     48.61 o 
   1   3   5     1806.54     1886.09     18.68 o 
   2   3   5      946.65     1002.53     16.94 o 
   3   3   5      831.07      840.62     18.23 o 
   4   3   5      156.94      136.39      7.40 o 
   5   3   5       49.42       42.53      4.22 o 
   6   3   5      417.27      413.85     14.11 o 
   7   3   5      686.24      737.51     26.64 o 
   8   3   5        1.39       -2.53      8.96 o 
   9   3   5      285.23      314.18     28.24 o 
   1   4   5     1490.15     1522.23     18.04 o 
   2   4   5     2736.43     2798.51     32.54 o 
   3   4   5     3549.56     3829.95     37.36 o 
   4   4   5      128.84      132.42      8.92 o 
   5   4   5      117.58      112.46     10.20 o 
   6   4   5      514.04      479.63     17.09 o 
   7   4   5        2.63       -2.38      7.31 o 
   8   4   5       12.01       -0.75      7.91 o 
   9   4   5       98.07       76.92     13.81 o 
   0   5   5     3837.86     3959.50     43.32 o 
   1   5   5     1353.57     1343.07     16.68 o 
   2   5   5       42.68       35.82      3.35 o 
   3   5   5      961.97      998.78     26.35 o 
   4   5   5      506.81      528.93     18.16 o 
   5   5   5      865.60      880.24     29.70 o 
   6   5   5        1.77       -0.77      5.77 o 
   7   5   5      358.40      353.15     25.35 o 
   8   5   5      174.66      186.67     18.38 o 
   9   5   5       50.25       28.18     11.37 o 
   1   6   5      612.38      628.28     12.00 o 
   2   6   5      451.26      488.09     11.28 o 
   3   6   5      392.33      401.56     13.94 o 
   4   6   5      386.72      446.59     19.95 o 
   5   6   5       29.50       45.82      7.59 o 
   6   6   5      397.80      413.85     26.02 o 
   7   6   5       19.16       27.07      7.96 o 
   8   6   5        9.34        4.12      7.44 o 
   9   6   5       52.65        2.45     31.86 o 
   0   7   5        8.02        6.42      1.96 o 
   1   7   5     2835.04     2956.33     30.79 o 
   2   7   5      194.58      202.42      6.55 o 
   3   7   5      114.85      132.27      7.87 o 
   4   7   5      562.99      566.47     18.64 o 
   5   7   5      669.89      687.25     26.73 o 
   6   7   5      353.56      364.34     24.11 o 
   7   7   5       60.25       42.46     14.06 o 
   8   7   5      285.51      343.69     27.06 o 
   1   8   5      257.47      283.20      8.30 o 
   2   8   5     1304.68     1440.75     21.07 o 
   3   8   5      422.92      457.00     14.10 o 
   4   8   5      541.37      555.02     18.84 o 
   5   8   5      143.13      148.71     13.24 o 
   6   8   5      147.56      164.36     14.79 o 
   7   8   5      272.23      295.70     20.83 o 
   8   8   5      112.40       96.55     13.64 o 
   0   9   5      253.35      269.83     10.72 o 
   1   9   5     1039.91     1081.35     17.79 o 
   2   9   5      338.03      366.13      9.80 o 
   3   9   5      201.83      218.73      7.22 o 
   4   9   5       38.94       41.52      8.43 o 
   5   9   5       84.30       61.00      9.21 o 
   6   9   5       80.68       74.60     10.39 o 
   7   9   5       88.27      100.83     13.09 o 
   8   9   5      158.81      161.07     16.49 o 
   1  10   5      274.97      278.76      8.15 o 
   2  10   5      731.72      755.06     14.72 o 
   3  10   5      146.49      135.32      7.96 o 
   4  10   5       36.02       22.03      2.87 o 
   5  10   5        9.90        8.03      5.21 o 
   6  10   5       54.35       60.25     10.05 o 
   7  10   5        7.15       12.60      6.94 o 
   8  10   5        4.22       -1.37      3.68 o 
   0  11   5        4.06        0.22      2.36 o 
   1  11   5      176.91      181.56      7.06 o 
   2  11   5        7.70        3.93      1.97 o 
   3  11   5       70.41       72.60      7.31 o 
   4  11   5      160.88      168.51      7.95 o 
   5  11   5      348.03      342.25     11.16 o 
   6  11   5      100.68       96.13     12.04 o 
   7  11   5       15.40       11.25     11.76 o 
   8  11   5       21.61        6.34      9.11 o 
   1  12   5       41.54       29.01      3.04 o 
   2  12   5      148.66      156.46      7.81 o 
   3  12   5      323.24      316.15     14.00 o 
   4  12   5        1.74       -0.15      2.39 o 
   5  12   5       89.66       83.08      6.25 o 
   6  12   5       26.98       20.39      7.24 o 
   7  12   5       94.35      104.89     14.37 o 
   8  12   5        1.48        2.27      8.87 o 
   0  13   5     2911.97     2868.11     79.41 o 
   1  13   5      822.06      827.48     17.36 o 
   2  13   5       59.14       71.66      5.43 o 
   3  13   5      234.07      226.19     12.48 o 
   4  13   5        3.45        0.68      3.07 o 
   5  13   5      119.00      122.87      9.60 o 
   6  13   5       20.21        5.85      8.25 o 
   7  13   5       24.85       26.34      7.79 o 
   8  13   5       72.19       62.72     23.06 o 
   1  14   5      468.92      438.16     13.77 o 
   2  14   5      199.93      201.27      8.63 o 
   3  14   5      311.99      297.47     24.58 o 
   4  14   5       66.97       64.02      6.32 o 
   5  14   5        7.45        1.46      3.83 o 
   6  14   5       86.18       76.93     11.59 o 
   7  14   5       96.04      111.39     14.15 o 
   8  14   5       37.89       24.34     20.04 o 
   0  15   5       52.28       53.07     13.38 o 
   1  15   5      367.81      341.79     11.78 o 
   2  15   5      269.74      269.03     10.37 o 
   3  15   5      195.75      170.13      8.27 o 
   4  15   5      428.65      436.26     16.24 o 
   5  15   5      301.52      317.44     16.44 o 
   6  15   5      332.41      368.97     23.15 o 
   7  15   5       18.34       13.61      7.47 o 
   1  16   5       64.23       54.64      6.00 o 
   2  16   5     2345.73     2323.78     36.11 o 
   3  16   5      163.40      148.99     12.82 o 
   4  16   5      601.91      651.97     23.60 o 
   5  16   5      269.89      258.07     18.76 o 
   6  16   5        2.64       20.98      7.32 o 
   7  16   5       46.74       38.13     11.89 o 
   0  17   5     3540.06     3258.39     55.59 o 
   1  17   5     1139.15     1165.97     25.96 o 
   2  17   5      640.15      616.31     16.71 o 
   3  17   5      345.57      345.94     13.27 o 
   4  17   5      786.94      798.65     26.94 o 
   5  17   5      145.55      128.74     15.06 o 
   6  17   5      747.95      819.29     35.25 o 
   7  17   5      170.08      191.29     22.04 o 
   1  18   5     1081.01     1047.52     27.87 o 
   2  18   5      542.10      514.22     17.64 o 
   3  18   5     1485.76     1431.67     34.19 o 
   4  18   5      315.65      302.98     17.24 o 
   5  18   5       59.42       55.82      9.92 o 
   6  18   5      181.81      215.35     18.70 o 
   7  18   5      207.74      249.31     31.69 o 
   0  19   5     1072.51     1150.05     40.31 o 
   1  19   5      108.62      118.38      9.74 o 
   2  19   5      301.82      305.69     16.30 o 
   3  19   5       20.53        9.77      5.15 o 
   4  19   5      341.97      349.06     18.95 o 
   5  19   5      178.27      215.81     18.27 o 
   6  19   5       92.73       76.78     12.33 o 
   1  20   5       21.36       20.55      4.72 o 
   2  20   5       28.16       33.07      7.11 o 
   3  20   5      262.02      263.51     17.75 o 
   4  20   5        4.04        0.58      5.49 o 
   5  20   5       38.46       40.37     12.31 o 
   6  20   5       81.35      113.53     22.77 o 
   0  21   5      239.86      225.96     24.13 o 
   1  21   5      125.78      129.38     14.33 o 
   2  21   5       28.73       35.99      7.25 o 
   3  21   5       49.12       51.71      7.90 o 
   4  21   5       34.87       23.49      7.55 o 
   5  21   5      198.66      197.63     21.85 o 
   6  21   5       18.31        2.28      9.74 o 
   1  22   5        1.53       -3.27      6.65 o 
   2  22   5       53.71       41.95      8.23 o 
   3  22   5      116.48       94.77     11.04 o 
   4  22   5       41.11       46.38      9.41 o 
   5  22   5       72.28       64.24     13.37 o 
   0  23   5      419.86      406.20     33.34 o 
   1  23   5       13.22        6.63      8.85 o 
   2  23   5        8.60        1.97      7.64 o 
   3  23   5       57.65       60.72      9.48 o 
   4  23   5       66.40       50.63     11.91 o 
   5  23   5       12.58       13.95      9.27 o 
   1  24   5       48.32       55.83     11.08 o 
   2  24   5       21.57       32.61      8.18 o 
   3  24   5       27.21       37.53      9.39 o 
   4  24   5        8.15        0.59      7.46 o 
   0  25   5      147.19      187.69     24.73 o 
   1  25   5       32.20       49.81     10.40 o 
   2  25   5       23.90       16.86      8.74 o 
   3  25   5       33.82       40.40     11.24 o 
   4  25   5       66.24       81.65     15.25 o 
   1  26   5        2.09       12.35      8.57 o 
   2  26   5        4.48       10.89      8.07 o 
   3  26   5       37.28       53.91     24.63 o 
   0  27   5      153.11      175.19     32.33 o 
   1  27   5       10.64        3.20      7.58 o 
   2  27   5       62.88       71.10     17.46 o 
   0   0   6     4083.27     4381.64     50.54 o 
   2   0   6      257.03      275.70      9.71 o 
   4   0   6      372.26      360.11     23.47 o 
   6   0   6      360.98      400.76     19.52 o 
   8   0   6      176.91      216.06     32.16 o 
   1   1   6       56.47       47.09      2.83 o 
   2   1   6      330.47      321.86      8.17 o 
   3   1   6       39.37       35.19      2.80 o 
   4   1   6       64.93       52.03      3.93 o 
   5   1   6      279.93      272.81     10.31 o 
   6   1   6       22.59       19.19      3.70 o 
   7   1   6       21.55       17.38      6.41 o 
   8   1   6       55.55       47.40     13.79 o 
   9   1   6        5.29       10.22      8.41 o 
   0   2   6      797.64      831.71     12.98 o 
   1   2   6      660.50      663.55      9.55 o 
   2   2   6      100.36       88.77      4.51 o 
   3   2   6      204.37      192.32      8.37 o 
   4   2   6      661.02      680.76     17.40 o 
   5   2   6      204.61      210.36      8.16 o 
   6   2   6      178.72      194.49      9.18 o 
   7   2   6       34.39       15.29      6.48 o 
   8   2   6      109.73      135.96     17.83 o 
   9   2   6        6.25       -6.91     16.89 o 
   1   3   6      463.17      478.01      7.69 o 
   2   3   6      732.40      780.37     15.05 o 
   3   3   6     2032.60     2171.52     34.39 o 
   4   3   6      660.39      657.69     17.07 o 
   5   3   6      188.47      183.62     10.64 o 
   6   3   6       12.83       14.81      4.25 o 
   7   3   6      242.78      274.07     19.80 o 
   8   3   6       69.96       63.14     13.27 o 
   0   4   6       67.55       65.63      5.51 o 
   1   4   6     6310.97     6783.89     51.37 o 
   2   4   6      145.76      144.67      6.73 o 
   3   4   6       98.59      110.47      7.73 o 
   4   4   6     1434.58     1468.77     31.66 o 
   5   4   6      395.13      388.25     14.18 o 
   6   4   6       50.32       48.00      5.69 o 
   7   4   6       15.51       12.45      6.38 o 
   8   4   6       32.78       29.93      9.54 o 
   1   5   6      758.60      759.62     12.30 o 
   2   5   6      486.10      514.07     14.39 o 
   3   5   6     2087.48     2164.29     33.52 o 
   4   5   6       75.54       80.81      8.13 o 
   5   5   6      128.25      135.91     12.39 o 
   6   5   6        1.45        1.90      7.97 o 
   7   5   6       65.02       78.97     12.79 o 
   8   5   6       62.75       72.75     16.27 o 
   0   6   6     1522.87     1825.34     32.42 o 
   1   6   6      711.73      705.69     13.93 o 
   2   6   6      125.03      129.84      6.18 o 
   3   6   6      929.63     1090.74     19.77 o 
   4   6   6      734.82      730.39     23.64 o 
   5   6   6      223.39      204.75     16.79 o 
   6   6   6      209.47      227.68     19.71 o 
   7   6   6      118.31      106.93     13.99 o 
   8   6   6      149.55      138.12     20.67 o 
   1   7   6     2027.04     2246.19     27.10 o 
   2   7   6     1365.25     1409.43     17.15 o 
   3   7   6      772.45      796.49     18.40 o 
   4   7   6      366.89      382.83     15.54 o 
   5   7   6       61.51       67.22     10.24 o 
   6   7   6       80.02       82.30     10.85 o 
   7   7   6       72.92       71.61     13.43 o 
   8   7   6       90.95      107.47     15.57 o 
   0   8   6     2044.31     2255.90     42.81 o 
   1   8   6        4.82        7.42      2.59 o 
   2   8   6      534.86      577.21     12.83 o 
   3   8   6      627.82      629.19     18.25 o 
   4   8   6       31.47       18.13      4.89 o 
   5   8   6     1078.07     1002.44     36.59 o 
   6   8   6       83.62       78.85     10.87 o 
   7   8   6       33.58       23.38      7.66 o 
   8   8   6       14.33       22.81      9.26 o 
   1   9   6        9.94        9.62      3.41 o 
   2   9   6      194.63      202.65      7.83 o 
   3   9   6       94.23      122.30      9.17 o 
   4   9   6      150.84      130.73     10.66 o 
   5   9   6      168.29      170.20     17.25 o 
   6   9   6       18.32       33.73      7.38 o 
   7   9   6      211.62      202.32     17.50 o 
   8   9   6       14.20        9.43      6.02 o 
   0  10   6     1728.31     1699.41     30.84 o 
   1  10   6      463.22      473.11     13.92 o 
   2  10   6      225.59      223.96     10.04 o 
   3  10   6       97.92       89.73      5.09 o 
   4  10   6       33.21       38.67      6.61 o 
   5  10   6      435.47      400.21     21.60 o 
   6  10   6        2.12        9.62      6.19 o 
   7  10   6      174.99      155.23     15.54 o 
   8  10   6      221.27      225.96     20.08 o 
   1  11   6      164.27      154.64      7.69 o 
   2  11   6      110.57      109.65      6.34 o 
   3  11   6      344.05      362.90     13.63 o 
   4  11   6       46.84       47.39      7.23 o 
   5  11   6       73.84       66.02     11.83 o 
   6  11   6       17.27       10.12      5.94 o 
   7  11   6      167.89      173.65     16.74 o 
   8  11   6        7.52       -5.28      8.67 o 
   0  12   6      238.12      248.16     13.08 o 
   1  12   6      524.20      472.83     12.95 o 
   2  12   6       56.47       48.12      5.76 o 
   3  12   6       23.29       44.22      8.52 o 
   4  12   6      101.36      115.73     10.56 o 
   5  12   6       59.87       72.23     10.02 o 
   6  12   6        7.94       37.34      8.21 o 
   7  12   6       47.90       42.09     11.05 o 
   8  12   6       63.89       53.17     10.98 o 
   1  13   6       60.49       45.84      4.18 o 
   2  13   6      454.42      461.91     13.33 o 
   3  13   6      371.40      385.85     15.76 o 
   4  13   6       31.00       23.46      3.44 o 
   5  13   6      146.93      147.70     13.85 o 
   6  13   6       11.31        0.84      5.54 o 
   7  13   6       28.16       37.33      9.58 o 
   0  14   6      168.17      154.19     14.31 o 
   1  14   6     1397.45     1297.92     22.38 o 
   2  14   6      257.65      251.35     10.32 o 
   3  14   6      201.30      186.26     11.63 o 
   4  14   6      341.22      342.33     12.33 o 
   5  14   6      103.98      136.73     13.74 o 
   6  14   6      166.41      172.67     16.10 o 
   7  14   6       82.63       64.05     11.71 o 
   1  15   6      510.76      514.83     14.76 o 
   2  15   6      651.21      617.43     16.69 o 
   3  15   6      842.73      745.33     38.38 o 
   4  15   6      442.69      432.42     17.37 o 
   5  15   6       61.85       61.92      9.89 o 
   6  15   6      187.56      182.99     16.52 o 
   7  15   6      146.62      141.69     15.94 o 
   0  16   6     3461.88     3345.98     58.00 o 
   1  16   6      326.30      316.22     13.10 o 
   2  16   6      467.82      497.31     15.64 o 
   3  16   6       93.42       83.89      8.57 o 
   4  16   6      345.68      370.33     16.57 o 
   5  16   6      502.18      457.43     30.99 o 
   6  16   6      123.24      137.60     15.40 o 
   7  16   6      150.79      153.36     19.96 o 
   1  17   6      802.75      758.96     19.26 o 
   2  17   6      829.33      834.99     18.91 o 
   3  17   6      369.01      372.75     17.83 o 
   4  17   6      344.38      375.92     17.33 o 
   5  17   6      211.81      222.31     18.14 o 
   6  17   6      320.34      361.12     23.82 o 
   7  17   6       37.73       31.80     28.45 o 
   0  18   6     1043.80     1034.21     34.99 o 
   1  18   6     1214.09     1136.06     27.49 o 
   2  18   6      133.38      131.78      8.03 o 
   3  18   6      235.69      219.93     14.35 o 
   4  18   6       16.01        5.60      6.12 o 
   5  18   6      348.50      351.12     22.69 o 
   6  18   6      191.24      246.41     25.22 o 
   1  19   6      129.52      116.53      9.31 o 
   2  19   6      235.87      216.60     17.72 o 
   3  19   6        4.38        2.81      5.86 o 
   4  19   6       21.45       28.72      8.40 o 
   5  19   6       77.78       98.57     16.11 o 
   6  19   6      128.15      135.96     18.82 o 
   0  20   6      534.82      484.09     34.16 o 
   1  20   6      337.75      351.93     22.79 o 
   2  20   6      257.52      261.59     19.73 o 
   3  20   6       73.09       78.69      9.01 o 
   4  20   6       22.60        9.86      8.43 o 
   5  20   6       85.84      104.52     21.16 o 
   6  20   6       44.52       28.48     10.72 o 
   1  21   6      133.31      137.01     14.95 o 
   2  21   6      328.44      298.82     21.84 o 
   3  21   6      103.36      104.25     10.57 o 
   4  21   6       26.59        7.56      9.28 o 
   5  21   6       28.96       39.21     10.80 o 
   0  22   6       43.47       38.51     12.05 o 
   1  22   6      144.97      162.10     16.62 o 
   2  22   6        9.91       12.63      6.90 o 
   3  22   6       17.05        9.96      7.03 o 
   4  22   6       72.97       68.65     14.34 o 
   5  22   6       33.85       41.90     11.62 o 
   1  23   6        2.66       -1.03      6.86 o 
   2  23   6       47.68       32.75     13.26 o 
   3  23   6       29.27       32.32      9.47 o 
   4  23   6       24.48       44.79     11.21 o 
   0  24   6       35.84       30.41     14.82 o 
   1  24   6       26.56       17.93      8.76 o 
   2  24   6        5.84        3.11      7.38 o 
   3  24   6       26.46       41.33     13.11 o 
   4  24   6       79.48      103.52     17.97 o 
   1  25   6      106.72       96.85     14.21 o 
   2  25   6       37.99        1.67      7.90 o 
   3  25   6       84.59      101.39     17.05 o 
   0  26   6       39.85       23.98     15.47 o 
   1  26   6       79.86       84.61     13.73 o 
   2  26   6       43.06       30.86     10.76 o 
   1  27   6       15.87       15.99     12.16 o 
   2   0   7     1756.92     1756.42     39.99 o 
   4   0   7      121.03      110.07      7.92 o 
   6   0   7      511.79      538.02     21.40 o 
   8   0   7        0.07        0.36     20.19 o 
   0   1   7     1862.89     2040.71     25.47 o 
   1   1   7       38.62       37.28      2.72 o 
   2   1   7      111.50      133.31      5.41 o 
   3   1   7      569.42      523.38     14.25 o 
   4   1   7        6.15        6.10      2.51 o 
   5   1   7     2023.18     1969.28     25.43 o 
   6   1   7      192.71      202.44      8.88 o 
   7   1   7      170.89      182.44     20.11 o 
   8   1   7       21.96       38.66     11.45 o 
   1   2   7      506.74      548.44     12.05 o 
   2   2   7      306.30      281.16      7.83 o 
   3   2   7      360.11      354.27     13.04 o 
   4   2   7       17.20       13.11      3.17 o 
   5   2   7      343.85      356.89     14.16 o 
   6   2   7        1.12        0.26      4.11 o 
   7   2   7      123.32      114.32     16.06 o 
   8   2   7        6.67        2.11     12.98 o 
   0   3   7       37.45       36.89      3.56 o 
   1   3   7      613.12      678.62      9.82 o 
   2   3   7      114.48      116.60      5.26 o 
   3   3   7      141.02      128.66      8.07 o 
   4   3   7       98.96       83.95      6.41 o 
   5   3   7      474.23      521.44     16.96 o 
   6   3   7      396.22      396.31     19.37 o 
   7   3   7        1.06        1.23      8.21 o 
   8   3   7      107.05       99.79     15.97 o 
   1   4   7     1238.00     1372.25     16.32 o 
   2   4   7      128.06      123.28      5.17 o 
   3   4   7     1292.52     1375.29     25.53 o 
   4   4   7       10.16       11.95      4.01 o 
   5   4   7      193.40      197.13     15.72 o 
   6   4   7       12.67       -0.23      4.76 o 
   7   4   7      247.05      260.83     19.69 o 
   8   4   7        3.31       -4.28      8.97 o 
   0   5   7      517.64      537.90     17.82 o 
   1   5   7      583.13      649.00     12.44 o 
   2   5   7      281.24      275.83      7.39 o 
   3   5   7      203.35      207.13      9.28 o 
   4   5   7      233.06      243.25     13.85 o 
   5   5   7     1234.42     1247.62     36.28 o 
   6   5   7      101.85       87.65     15.09 o 
   7   5   7      311.33      325.14     21.89 o 
   8   5   7       20.64        8.27      8.66 o 
   1   6   7      112.58       98.96      5.34 o 
   2   6   7      445.34      464.10      9.77 o 
   3   6   7      236.64      245.25     10.40 o 
   4   6   7       13.47       11.02      4.89 o 
   5   6   7      579.15      608.68     58.30 o 
   6   6   7      138.14      117.74     17.22 o 
   7   6   7       18.04        5.06      7.10 o 
   8   6   7       21.07       29.37     10.08 o 
   0   7   7      465.24      740.79     43.40 o 
   1   7   7      475.31      464.42     11.78 o 
   2   7   7       17.85       18.90      2.89 o 
   3   7   7      197.06      201.09      9.64 o 
   4   7   7      749.68      793.05     34.62 o 
   5   7   7       51.93       42.18      7.66 o 
   6   7   7      842.46      875.63     33.12 o 
   7   7   7       77.15       75.03     11.22 o 
   8   7   7       21.70        7.73      8.95 o 
   1   8   7      195.29      178.27      8.40 o 
   2   8   7        3.63       -1.67      1.67 o 
   3   8   7       88.28       89.21      5.53 o 
   4   8   7      168.04      203.05     12.76 o 
   5   8   7      123.32      106.81     11.23 o 
   6   8   7      162.95      184.10     15.99 o 
   7   8   7      101.66      101.66     12.74 o 
   8   8   7       52.14       64.52     12.64 o 
   0   9   7     1458.89     1547.56     38.02 o 
   1   9   7      159.97      161.02      8.26 o 
   2   9   7      145.69      162.54      9.35 o 
   3   9   7      187.95      186.78     11.65 o 
   4   9   7      205.41      192.75     12.46 o 
   5   9   7       35.96       34.69      7.21 o 
   6   9   7       54.35       48.30      8.98 o 
   7   9   7       86.98       57.64     11.48 o 
   8   9   7       13.15       21.53      9.07 o 
   1  10   7      135.15      134.19      7.70 o 
   2  10   7      356.58      331.17     14.78 o 
   3  10   7        1.68       -2.83      3.79 o 
   4  10   7      427.37      403.07     18.09 o 
   5  10   7       10.66        4.03      7.44 o 
   6  10   7       60.93       72.98     10.74 o 
   7  10   7        8.00       -0.06      6.31 o 
   8  10   7      100.74      112.39     16.79 o 
   0  11   7       19.95       16.24      5.04 o 
   1  11   7      327.74      317.60     12.55 o 
   2  11   7        5.48        5.78      2.14 o 
   3  11   7      104.20      101.46      6.07 o 
   4  11   7        9.31        3.90      3.59 o 
   5  11   7      138.30      108.92     12.07 o 
   6  11   7       23.50       12.78      6.91 o 
   7  11   7       55.79       57.66     10.34 o 
   8  11   7       75.92       60.80     15.61 o 
   1  12   7      211.86      193.90     10.29 o 
   2  12   7      150.67      153.90     10.10 o 
   3  12   7      116.75      103.87      7.51 o 
   4  12   7        5.53        4.62      5.19 o 
   5  12   7      146.92      148.56     13.89 o 
   6  12   7       64.33       59.63     10.37 o 
   7  12   7       39.87       63.93     11.70 o 
   0  13   7      195.59      192.69     11.26 o 
   1  13   7      205.94      198.21     10.20 o 
   2  13   7      272.37      260.95     11.92 o 
   3  13   7      123.89      109.15      8.25 o 
   4  13   7       14.03        8.99      5.37 o 
   5  13   7      116.20      121.14     12.86 o 
   6  13   7      171.66      158.83     19.01 o 
   7  13   7      182.99      216.78     22.15 o 
   1  14   7     1478.15     1495.48     30.07 o 
   2  14   7     1258.68     1216.65     26.13 o 
   3  14   7     1440.97     1498.71     30.52 o 
   4  14   7      116.74      131.61     11.40 o 
   5  14   7      173.06      177.49     15.33 o 
   6  14   7       17.13       26.33      7.66 o 
   7  14   7      302.07      371.69     37.89 o 
   0  15   7     2166.75     2114.13     59.20 o 
   1  15   7      763.02      782.52     18.29 o 
   2  15   7      241.53      235.06     11.99 o 
   3  15   7      329.61      314.43     15.49 o 
   4  15   7      623.78      629.03     24.44 o 
   5  15   7      624.53      713.81     30.25 o 
   6  15   7      273.84      328.45     27.55 o 
   7  15   7      210.59      214.74     23.20 o 
   1  16   7      111.13      114.08      7.68 o 
   2  16   7      386.03      382.55     15.72 o 
   3  16   7      414.99      427.55     16.37 o 
   4  16   7       19.79       11.98      5.69 o 
   5  16   7       28.84       16.50      6.54 o 
   6  16   7      375.37      412.11     30.84 o 
   7  16   7       76.48       83.51     15.63 o 
   0  17   7      100.67       76.28      8.51 o 
   1  17   7      851.17      826.83     20.78 o 
   2  17   7       48.54       35.51      5.58 o 
   3  17   7       29.31       15.93      4.53 o 
   4  17   7      180.44      204.15     14.87 o 
   5  17   7      103.46       83.49     14.36 o 
   6  17   7       84.09       68.59     13.91 o 
   1  18   7      245.42      241.57     13.93 o 
   2  18   7       14.72        9.37      6.47 o 
   3  18   7       22.63       14.62      4.80 o 
   4  18   7      311.38      332.50     23.68 o 
   5  18   7       48.38       37.72     11.66 o 
   6  18   7      208.77      263.28     25.02 o 
   0  19   7      295.46      289.43     26.44 o 
   1  19   7      167.08      148.42     19.27 o 
   2  19   7      171.36      158.87     15.74 o 
   3  19   7       35.59       32.40      8.23 o 
   4  19   7       97.05       72.06     11.79 o 
   5  19   7      125.65      117.98     17.68 o 
   6  19   7      171.48      159.30     20.92 o 
   1  20   7        0.57       -5.27      6.35 o 
   2  20   7      264.72      274.87     20.68 o 
   3  20   7      364.20      374.66     23.70 o 
   4  20   7       58.84       33.15      9.58 o 
   5  20   7        5.70        9.86     15.64 o 
   0  21   7      799.94      763.93     44.43 o 
   1  21   7       83.34       69.56     11.23 o 
   2  21   7      133.32      121.82     14.66 o 
   3  21   7      139.35      146.62     22.68 o 
   4  21   7      358.85      405.96     28.08 o 
   5  21   7       63.92       56.78     13.71 o 
   1  22   7      162.05      181.10     17.62 o 
   2  22   7       73.99       90.38     12.52 o 
   3  22   7      116.51      142.31     18.23 o 
   4  22   7       76.89       79.91     15.06 o 
   5  22   7       22.16       53.27     22.16 o 
   0  23   7      415.57      450.89     36.08 o 
   1  23   7        7.45        1.47      6.17 o 
   2  23   7      104.55      107.78     14.65 o 
   3  23   7        1.14       -2.85      7.44 o 
   4  23   7        4.06       -9.60      9.60 o 
   1  24   7       19.60        8.21      6.87 o 
   2  24   7       87.34      102.48     23.19 o 
   3  24   7      145.32      174.19     21.61 o 
   0  25   7        9.73       -7.72      9.23 o 
   1  25   7      326.74      395.50     27.48 o 
   2  25   7       21.13       30.59     13.29 o 
   3  25   7       24.12        1.10     17.75 o 
   1  26   7       87.46       74.18     14.12 o 
   2  26   7       82.86       86.71     16.00 o 
   0   0   8     2717.69     2761.64     56.71 o 
   2   0   8      320.38      311.67     12.78 o 
   4   0   8     2870.27     2914.88     43.78 o 
   6   0   8      607.12      648.65    121.24 o 
   8   0   8       70.76       55.12     18.00 o 
   1   1   8       20.60       16.55      2.23 o 
   2   1   8      498.54      481.69     11.68 o 
   3   1   8     1208.68     1184.64     18.89 o 
   4   1   8      302.60      292.86     10.74 o 
   5   1   8      176.22      176.42     10.09 o 
   6   1   8       37.87       39.26      6.73 o 
   7   1   8      387.74      375.89     29.42 o 
   8   1   8       96.63      112.99     17.08 o 
   0   2   8      413.54      461.26     13.31 o 
   1   2   8      776.65      827.83     13.53 o 
   2   2   8      403.00      401.05      9.57 o 
   3   2   8       45.43       40.45      4.88 o 
   4   2   8     1245.83     1267.15     34.56 o 
   5   2   8      146.87      144.19      9.87 o 
   6   2   8      159.66      139.80     12.92 o 
   7   2   8       18.43        6.29      6.39 o 
   8   2   8       36.83       25.21     13.69 o 
   1   3   8      199.38      191.92      6.40 o 
   2   3   8      674.67      661.01     12.65 o 
   3   3   8      864.26      883.80     20.01 o 
   4   3   8      210.83      210.24      9.63 o 
   5   3   8      334.16      320.23     15.98 o 
   6   3   8       25.40       20.53      6.60 o 
   7   3   8      221.71      251.63     23.65 o 
   8   3   8      115.66      120.44     17.82 o 
   0   4   8       96.84       92.91      5.77 o 
   1   4   8      216.10      258.98      7.77 o 
   2   4   8       81.90       76.18      4.47 o 
   3   4   8       86.96       94.29      7.13 o 
   4   4   8      228.25      247.69     10.37 o 
   5   4   8      103.38      114.65      9.77 o 
   6   4   8      148.54      156.59     14.74 o 
   7   4   8        1.90        4.30      6.75 o 
   8   4   8        8.49       -6.51      8.34 o 
   1   5   8      157.95      170.52      7.35 o 
   2   5   8      282.47      273.40      7.41 o 
   3   5   8      243.05      245.06     11.47 o 
   4   5   8       81.81       71.03      8.26 o 
   5   5   8      358.96      334.31     18.03 o 
   6   5   8       60.07       60.20      9.81 o 
   7   5   8        1.64       -1.09      9.23 o 
   8   5   8       28.53       25.01     13.24 o 
   0   6   8     1413.68     1483.78     35.93 o 
   1   6   8      172.58      211.72      7.92 o 
   2   6   8      390.32      376.87     10.53 o 
   3   6   8      105.58      104.58      6.60 o 
   4   6   8      584.77      613.73     22.72 o 
   5   6   8       91.58       77.10      9.68 o 
   6   6   8       70.43       78.54     12.28 o 
   7   6   8       40.04       70.26     12.89 o 
   8   6   8       30.66       41.64      9.57 o 
   1   7   8      223.78      233.26      8.43 o 
   2   7   8      238.22      237.57      9.47 o 
   3   7   8      189.80      176.82      9.01 o 
   4   7   8       57.83       48.68      6.91 o 
   5   7   8       14.69       18.33      5.51 o 
   6   7   8       81.13       81.82     10.78 o 
   7   7   8       43.26       28.12     11.65 o 
   8   7   8       34.72       23.33      9.55 o 
   0   8   8      760.32      833.33     28.37 o 
   1   8   8      481.90      491.89     12.63 o 
   2   8   8      183.69      207.01      8.38 o 
   3   8   8      577.89      576.04     16.81 o 
   4   8   8       63.13      100.29      9.59 o 
   5   8   8      106.29       90.97      9.80 o 
   6   8   8        7.52       -3.14      5.30 o 
   7   8   8       20.52       19.21      7.78 o 
   8   8   8       14.42        4.60      6.83 o 
   1   9   8      373.44      373.87     11.97 o 
   2   9   8      385.60      399.96     14.35 o 
   3   9   8       63.16       53.70      4.84 o 
   4   9   8       43.62       60.80      7.49 o 
   5   9   8       79.54       85.14     10.44 o 
   6   9   8       56.97       52.61      9.24 o 
   7   9   8       40.89       37.07      9.35 o 
   8   9   8      128.16      142.54     24.72 o 
   0  10   8     2052.81     1318.41    553.62 o 
   1  10   8       91.34       87.69      5.69 o 
   2  10   8      135.98      124.24     13.66 o 
   3  10   8        3.21        4.59      3.41 o 
   4  10   8        5.88        2.98      3.95 o 
   5  10   8      226.91      206.87     15.69 o 
   6  10   8       45.15       41.96      8.93 o 
   7  10   8       86.78       95.96     12.77 o 
   1  11   8      327.27      339.01     12.22 o 
   2  11   8        3.22        3.53      4.07 o 
   3  11   8      137.58      118.41      5.24 o 
   4  11   8       91.95       64.53      7.74 o 
   5  11   8       17.59        5.31      6.80 o 
   6  11   8       37.15       26.78      8.81 o 
   7  11   8       67.16       52.51     13.99 o 
   0  12   8     3300.01     3285.32     73.51 o 
   1  12   8      102.93       93.52      6.89 o 
   2  12   8      300.54      315.60     17.26 o 
   3  12   8      153.27      119.56      5.21 o 
   4  12   8      168.01      156.05     11.90 o 
   5  12   8        5.67       -0.90      4.98 o 
   6  12   8      159.88      152.59     14.95 o 
   7  12   8       65.27       63.12     13.31 o 
   1  13   8        2.57        0.58      3.87 o 
   2  13   8       11.24        8.83      4.41 o 
   3  13   8      265.18      275.25     11.03 o 
   4  13   8      314.31      284.95     16.88 o 
   5  13   8       77.27       64.80      9.24 o 
   6  13   8      177.36      224.99     22.42 o 
   7  13   8       46.80       37.77     12.67 o 
   0  14   8     1038.20     1058.80     59.42 o 
   1  14   8     2261.40     2314.62     36.75 o 
   2  14   8      341.46      338.36     14.69 o 
   3  14   8      127.09      108.83      9.00 o 
   4  14   8       92.96       92.63     10.85 o 
   5  14   8      300.99      325.90     23.29 o 
   6  14   8       28.90       12.33      7.87 o 
   7  14   8       61.29       63.16     26.00 o 
   1  15   8      818.83      831.18     22.96 o 
   2  15   8      896.72      883.36     23.27 o 
   3  15   8      372.52      352.16     18.19 o 
   4  15   8       69.09       73.05     11.89 o 
   5  15   8       63.47       75.45     12.31 o 
   6  15   8      564.58      606.90     37.00 o 
   7  15   8      120.17      141.87     19.81 o 
   0  16   8     1449.96     1440.54     32.38 o 
   1  16   8      108.93      101.47      8.67 o 
   2  16   8      241.21      231.26     12.39 o 
   3  16   8      101.62       69.94     10.51 o 
   4  16   8       23.65       21.14      7.63 o 
   5  16   8      113.96       86.93     14.85 o 
   6  16   8        1.75       -1.24      7.27 o 
   1  17   8       57.42       53.06      8.58 o 
   2  17   8        7.49       15.96      6.46 o 
   3  17   8      126.15      146.80     15.14 o 
   4  17   8       83.70       72.80     12.08 o 
   5  17   8      128.86      145.63     18.34 o 
   6  17   8      121.25      121.64     17.90 o 
   0  18   8      212.35      194.15     21.50 o 
   1  18   8      256.56      261.88     19.27 o 
   2  18   8       18.04       21.21      7.38 o 
   3  18   8      153.85      154.72     18.55 o 
   4  18   8       67.39       82.35     12.81 o 
   5  18   8      135.61      124.33     18.07 o 
   6  18   8       35.62       42.48     11.52 o 
   1  19   8       85.59       84.25     11.62 o 
   2  19   8       63.71       46.94     10.64 o 
   3  19   8       57.94       54.92     13.21 o 
   4  19   8        1.48       -5.57      7.28 o 
   5  19   8        6.93       13.03     10.72 o 
   0  20   8      316.53      324.62     29.22 o 
   1  20   8      218.98      245.31     19.61 o 
   2  20   8      133.28      142.93     14.79 o 
   3  20   8       30.83       19.74     12.78 o 
   4  20   8        0.37       -4.55      6.09 o 
   5  20   8       79.34      104.89     17.20 o 
   1  21   8       20.02       10.97      7.54 o 
   2  21   8       34.76       39.41     11.60 o 
   3  21   8      290.27      365.48     29.53 o 
   4  21   8       17.85       26.44     11.67 o 
   5  21   8       53.24       41.52     15.86 o 
   0  22   8        3.71        9.16     12.78 o 
   1  22   8      138.56      156.52     16.86 o 
   2  22   8       18.55       19.39      8.40 o 
   3  22   8      128.07      122.62     18.17 o 
   4  22   8      139.79      164.69     19.71 o 
   1  23   8       69.20       99.19     14.24 o 
   2  23   8       95.51      112.57     16.76 o 
   3  23   8       10.42       13.39     10.66 o 
   4  23   8       81.03       80.67     16.15 o 
   0  24   8        2.49       -2.74      9.95 o 
   1  24   8      535.65      593.04     33.10 o 
   2  24   8       29.20       23.73     10.31 o 
   3  24   8        6.66        6.53      8.54 o 
   1  25   8        6.35       25.33      9.28 o 
   2  25   8      233.26      275.69     27.53 o 
   0  26   8      408.60      422.54     46.85 o 
   2   0   9      790.37      611.36    130.34 o 
   4   0   9      131.75      138.56      7.00 o 
   6   0   9      541.52      552.62     74.63 o 
   8   0   9      280.05      394.47     45.20 o 
   0   1   9      960.81      957.40     18.70 o 
   1   1   9       49.75       44.08      3.84 o 
   2   1   9      122.31      107.75      5.85 o 
   3   1   9      138.83      139.26      7.09 o 
   4   1   9      240.08      238.94      8.57 o 
   5   1   9      101.48      110.25      6.47 o 
   6   1   9      244.25      267.38     23.07 o 
   7   1   9      109.57      110.19     16.61 o 
   8   1   9       27.68       29.15     11.61 o 
   1   2   9      378.24      376.60      9.74 o 
   2   2   9      388.43      394.53     10.13 o 
   3   2   9       78.20       75.58      4.72 o 
   4   2   9      435.97      465.82     13.43 o 
   5   2   9      439.75      449.27     17.29 o 
   6   2   9      120.37      124.38     22.68 o 
   7   2   9       73.25       81.63     15.08 o 
   8   2   9       44.50       69.24     24.24 o 
   0   3   9      994.00     1014.07     20.62 o 
   1   3   9      399.41      376.10     10.20 o 
   2   3   9      592.36      601.49     12.21 o 
   3   3   9      245.44      236.72     10.38 o 
   4   3   9      590.07      608.42     16.63 o 
   5   3   9      554.05      569.82     20.31 o 
   6   3   9       50.97       65.57     12.84 o 
   7   3   9       29.13       30.72     10.11 o 
   8   3   9       49.33       21.03     12.42 o 
   1   4   9       93.55       87.95      5.81 o 
   2   4   9      564.49      538.45     11.58 o 
   3   4   9      296.54      296.03     12.44 o 
   4   4   9      273.07      284.75     12.31 o 
   5   4   9      268.74      297.39     16.83 o 
   6   4   9      108.98      102.97     12.13 o 
   7   4   9       56.22       50.15     11.19 o 
   8   4   9       55.79       67.65     15.40 o 
   0   5   9     1039.06     1096.78     31.65 o 
   1   5   9        5.24        3.58      2.00 o 
   2   5   9       43.90       45.57      3.31 o 
   3   5   9      437.76      416.26     13.30 o 
   4   5   9       79.54       82.86      7.22 o 
   5   5   9      148.73      149.89     13.39 o 
   6   5   9       29.71       21.74      7.65 o 
   7   5   9      117.84      105.53     19.23 o 
   8   5   9      165.05      212.42     27.71 o 
   1   6   9       70.40       55.19      4.71 o 
   2   6   9      281.97      267.45     11.71 o 
   3   6   9       58.93       46.60      4.46 o 
   4   6   9      245.73      271.95     12.27 o 
   5   6   9       70.42       69.21      9.14 o 
   6   6   9       40.55       40.42      9.12 o 
   7   6   9       40.22       18.75      7.64 o 
   8   6   9       44.09       35.91     11.89 o 
   0   7   9      301.04      285.21     15.34 o 
   1   7   9      687.90      683.23     15.01 o 
   2   7   9       66.88       64.30      5.20 o 
   3   7   9       69.16       70.26      4.90 o 
   4   7   9      244.57      217.51      9.23 o 
   5   7   9        4.16       -3.44      4.47 o 
   6   7   9        0.61        1.05      4.85 o 
   7   7   9       48.64       56.74     10.50 o 
   1   8   9      151.57      129.88      6.68 o 
   2   8   9      181.63      190.91      9.11 o 
   3   8   9      125.49      118.78      5.54 o 
   4   8   9       81.95       94.99      8.23 o 
   5   8   9       19.28       22.34      5.37 o 
   6   8   9       26.87        8.80      5.45 o 
   7   8   9      140.00      153.01     19.33 o 
   0   9   9      533.40      307.22    134.71 o 
   1   9   9      688.11      672.41     15.39 o 
   2   9   9      221.83      231.07     10.26 o 
   3   9   9      387.26      416.46     17.64 o 
   4   9   9      153.95      131.47     10.26 o 
   5   9   9       96.16       75.07      9.00 o 
   6   9   9       33.08       29.85      7.66 o 
   7   9   9      114.10       86.94     17.44 o 
   1  10   9       79.96       84.30      4.62 o 
   2  10   9     1258.25     1313.56     24.64 o 
   3  10   9      479.80      463.28     18.18 o 
   4  10   9        2.13        0.63      3.95 o 
   5  10   9       24.95       27.79      6.36 o 
   6  10   9       47.34       39.23     10.14 o 
   7  10   9       47.42       30.64     12.45 o 
   0  11   9       82.68       72.14     11.90 o 
   1  11   9     1092.06     1053.21     16.65 o 
   2  11   9       20.94       20.52      4.74 o 
   3  11   9      585.15      546.80     19.25 o 
   4  11   9       34.68       21.46      5.13 o 
   5  11   9      288.19      265.73     16.26 o 
   6  11   9       33.49       38.47     10.40 o 
   7  11   9       40.76       34.95     31.94 o 
   1  12   9       14.28       16.98      3.70 o 
   2  12   9     2592.38     2585.89     48.60 o 
   3  12   9      118.39      127.23      7.45 o 
   4  12   9       37.03       29.18      9.52 o 
   5  12   9       32.21       27.75      8.99 o 
   6  12   9      163.30      168.41     24.84 o 
   7  12   9       23.90       14.96     11.03 o 
   0  13   9      176.56      195.61     19.49 o 
   1  13   9      261.30      278.82      9.52 o 
   2  13   9      716.07      719.35     23.79 o 
   3  13   9      141.66      124.69     10.17 o 
   4  13   9      701.17      669.91     31.54 o 
   5  13   9       26.40       23.09      7.96 o 
   6  13   9      487.55      453.34     39.11 o 
   7  13   9       39.99       62.44     15.96 o 
   1  14   9       73.47       80.93      6.77 o 
   2  14   9       81.65       81.64      8.24 o 
   3  14   9      122.28      120.05     15.44 o 
   4  14   9       83.74       70.68     11.63 o 
   5  14   9      155.70      178.47     19.32 o 
   6  14   9       61.47       92.61     15.72 o 
   0  15   9      321.40      315.58     25.85 o 
   1  15   9       83.80       85.16      8.66 o 
   2  15   9      117.21      113.15     12.27 o 
   3  15   9       29.41       44.90     10.96 o 
   4  15   9       68.77       58.45     11.16 o 
   5  15   9       30.99        9.84     11.27 o 
   6  15   9       72.21       78.58     21.73 o 
   1  16   9      111.20       97.69     10.85 o 
   2  16   9       18.49       16.75      6.35 o 
   3  16   9       12.79       -1.75      6.96 o 
   4  16   9      145.60      140.76     22.81 o 
   5  16   9       35.62       29.96      8.96 o 
   6  16   9      112.28      117.51     17.67 o 
   0  17   9      268.98      271.01     25.57 o 
   1  17   9       92.10       87.40     11.64 o 
   2  17   9      126.80      128.12     13.56 o 
   3  17   9      142.21      154.51     18.77 o 
   4  17   9        4.07       -5.97      6.46 o 
   5  17   9       46.42       54.35     11.69 o 
   6  17   9       27.16       41.79     12.06 o 
   1  18   9       48.58       36.27      8.32 o 
   2  18   9      246.48      280.63     20.22 o 
   3  18   9      136.08      183.57     19.99 o 
   4  18   9       75.55       97.15     16.86 o 
   5  18   9       92.66       71.50     13.33 o 
   0  19   9      109.87      117.87     18.38 o 
   1  19   9      112.09      111.70     13.37 o 
   2  19   9        8.16        8.74      6.40 o 
   3  19   9      258.05      245.17     23.92 o 
   4  19   9       11.26       18.22      9.68 o 
   5  19   9       74.33       64.73     13.90 o 
   1  20   9       22.10       28.34      8.28 o 
   2  20   9       45.94       41.08     11.81 o 
   3  20   9       40.49       50.09     12.92 o 
   4  20   9       88.21      132.64     17.11 o 
   0  21   9      179.76      213.45     24.62 o 
   1  21   9      102.97      129.51     15.44 o 
   2  21   9       34.59       39.10     11.67 o 
   3  21   9      179.87      200.37     23.01 o 
   4  21   9        2.49        8.11     10.04 o 
   1  22   9      241.23      233.14     20.50 o 
   2  22   9       19.66       18.51     10.06 o 
   3  22   9      152.12      184.03     22.37 o 
   0  23   9       66.90       70.65     16.51 o 
   1  23   9      210.11      208.97     22.66 o 
   2  23   9       47.27       52.20     12.98 o 
   3  23   9       51.37       43.11     12.36 o 
   1  24   9      146.84      151.28     19.98 o 
   2  24   9      171.56      209.92     23.96 o 
   0  25   9      361.55      392.30     36.09 o 
   0   0  10     3439.49     3263.58     74.78 o 
   2   0  10      660.17      658.97     22.95 o 
   4   0  10     1393.13     1359.63     23.19 o 
   6   0  10      443.95      522.67     45.54 o 
   1   1  10      558.24      535.76     12.64 o 
   2   1  10      914.78      833.18     18.19 o 
   3   1  10     2834.22     2780.77     31.14 o 
   4   1  10       86.65       83.26      5.64 o 
   5   1  10       23.45       17.94      4.69 o 
   6   1  10      183.15      217.33     21.29 o 
   7   1  10      301.64      322.97     27.79 o 
   0   2  10      247.73      272.40     13.58 o 
   1   2  10      661.49      646.34     13.76 o 
   2   2  10      398.59      362.78     11.21 o 
   3   2  10     1524.04     1519.62     22.44 o 
   4   2  10      141.13      129.78      6.87 o 
   5   2  10      206.79      214.10     13.55 o 
   6   2  10      177.83      190.28     19.73 o 
   7   2  10      103.68      134.43     18.61 o 
   1   3  10       86.75       80.83      5.20 o 
   2   3  10       58.51       46.82      4.02 o 
   3   3  10      287.64      279.98     10.83 o 
   4   3  10       46.38       44.06      5.00 o 
   5   3  10        4.63        1.38      4.88 o 
   6   3  10       61.60       75.94     13.78 o 
   7   3  10       32.38       28.12     10.71 o 
   0   4  10      138.18      126.70     12.37 o 
   1   4  10      347.44      305.21     11.50 o 
   2   4  10       20.90       24.75      2.90 o 
   3   4  10      181.11      188.44     10.02 o 
   4   4  10      305.12      308.07     12.61 o 
   5   4  10      215.88      213.95     14.54 o 
   6   4  10       75.44       57.31     17.32 o 
   7   4  10        5.62       -6.85     11.17 o 
   1   5  10      196.96      191.04      8.73 o 
   2   5  10      497.67      545.27     15.46 o 
   3   5  10      299.65      297.77     12.85 o 
   4   5  10      162.81      159.17      9.12 o 
   5   5  10      154.02      147.56     12.35 o 
   6   5  10       26.98       28.83      8.98 o 
   7   5  10       99.87      112.06     19.30 o 
   0   6  10       73.87       42.28     22.04 o 
   1   6  10      316.36      311.10      9.97 o 
   2   6  10      226.57      219.00     11.16 o 
   3   6  10      205.96      189.83      7.88 o 
   4   6  10      230.90      245.91     10.89 o 
   5   6  10       15.69       12.80      5.49 o 
   6   6  10       75.88       88.48     13.68 o 
   7   6  10       50.46       56.58     12.92 o 
   1   7  10        6.61        4.54      1.97 o 
   2   7  10       32.84       25.73      4.66 o 
   3   7  10        4.82        2.61      4.40 o 
   4   7  10       55.04       40.94      4.85 o 
   5   7  10       12.03        3.46      4.40 o 
   6   7  10       77.39       78.05     13.64 o 
   7   7  10       58.17       56.58     12.51 o 
   0   8  10      204.84      249.39     19.83 o 
   1   8  10      143.98      148.05      7.10 o 
   2   8  10       44.12       52.04      7.20 o 
   3   8  10       44.08       41.75      6.40 o 
   4   8  10       54.53       53.81      7.25 o 
   5   8  10       76.23       69.30      7.73 o 
   6   8  10       74.56       68.15     14.67 o 
   7   8  10      108.12      122.32     18.15 o 
   1   9  10       75.53       74.60      4.97 o 
   2   9  10      290.22      275.65     11.44 o 
   3   9  10      268.64      246.69     14.76 o 
   4   9  10      100.94       94.77      8.07 o 
   5   9  10       63.26       91.83     10.97 o 
   6   9  10      147.85      123.45     16.81 o 
   7   9  10       37.92       27.80     14.78 o 
   0  10  10      780.39      891.65     38.48 o 
   1  10  10      156.68      149.62     10.16 o 
   2  10  10      486.20      501.29     15.52 o 
   3  10  10      300.71      302.76     16.15 o 
   4  10  10      148.81      150.56     14.54 o 
   5  10  10       47.09       40.09      8.09 o 
   6  10  10      113.44       92.18     13.63 o 
   7  10  10       20.67       34.74     10.46 o 
   1  11  10      914.34      897.06     24.85 o 
   2  11  10       97.94      114.50      7.85 o 
   3  11  10      175.27      166.68     11.96 o 
   4  11  10       48.65       43.48      8.84 o 
   5  11  10       40.71       51.88      9.24 o 
   6  11  10       63.79       57.51     11.14 o 
   7  11  10      311.66      332.85     31.94 o 
   0  12  10     1051.12      970.48     42.23 o 
   1  12  10      116.48      133.82     11.45 o 
   2  12  10      480.60      499.46     17.23 o 
   3  12  10      168.72      143.09     10.94 o 
   4  12  10      317.20      314.97     24.91 o 
   5  12  10      181.62      173.13     17.36 o 
   6  12  10       97.83       99.88     14.64 o 
   1  13  10       45.50       54.05      7.95 o 
   2  13  10      830.14      759.39     23.56 o 
   3  13  10       19.33       18.88      7.84 o 
   4  13  10      495.33      491.40     38.26 o 
   5  13  10        0.40        5.22      6.89 o 
   6  13  10      101.57      126.02     18.02 o 
   0  14  10     1824.99     1843.14     60.94 o 
   1  14  10     1108.80     1095.08     33.08 o 
   2  14  10      324.60      325.48     15.26 o 
   3  14  10      188.55      216.92     32.39 o 
   4  14  10       24.22       16.52      8.82 o 
   5  14  10      284.65      278.80     27.49 o 
   6  14  10      183.61      241.46     24.07 o 
   1  15  10       79.21       78.26      9.84 o 
   2  15  10       42.97       30.68      7.34 o 
   3  15  10      260.78      257.47     22.81 o 
   4  15  10      109.09      117.38     15.01 o 
   5  15  10        2.48       10.37      5.43 o 
   6  15  10      165.76      194.59     22.55 o 
   0  16  10       20.11        6.93      7.19 o 
   1  16  10      105.36       83.88     11.35 o 
   2  16  10       11.19        9.04      5.12 o 
   3  16  10       65.32       67.63     13.22 o 
   4  16  10       24.71        9.62      7.92 o 
   5  16  10       18.46       11.32      7.47 o 
   1  17  10      102.31      102.46     12.85 o 
   2  17  10        1.95        5.36      6.70 o 
   3  17  10       24.19       17.50      9.02 o 
   4  17  10      169.33      194.09     19.47 o 
   5  17  10       73.38       74.77     13.77 o 
   0  18  10      297.76      300.40     27.84 o 
   1  18  10       71.25       77.49     11.44 o 
   2  18  10       57.87       32.55      9.75 o 
   3  18  10       22.83       17.38      9.54 o 
   4  18  10       19.63       11.46      7.54 o 
   5  18  10       12.82       16.58     10.83 o 
   1  19  10        9.11       -2.23      6.88 o 
   2  19  10       16.42        4.02      8.09 o 
   3  19  10       75.16       68.56     14.01 o 
   4  19  10       12.63       12.86      7.47 o 
   0  20  10      485.69      503.18     37.32 o 
   1  20  10      116.56      119.01     14.48 o 
   2  20  10      272.68      319.41     27.44 o 
   3  20  10       48.48       43.60     11.77 o 
   4  20  10       48.19       50.08     11.66 o 
   1  21  10       44.13       41.77     11.79 o 
   2  21  10       26.60       17.35     24.01 o 
   3  21  10       20.13       20.09     11.56 o 
   0  22  10       65.44       72.67     18.97 o 
   1  22  10       54.73       53.74     12.58 o 
   2  22  10       66.86       54.33     12.67 o 
   3  22  10        1.97       -0.01      8.54 o 
   1  23  10       14.07        5.54      9.60 o 
   2  23  10       54.25       67.45     14.98 o 
   0  24  10      745.63      897.24    167.92 o 
   2   0  11     3291.39     3288.96     95.45 o 
   4   0  11     1296.87     1296.91     28.20 o 
   6   0  11      243.77      234.99     51.62 o 
   0   1  11     1225.25     1165.30     22.81 o 
   1   1  11      921.91      877.93     18.42 o 
   2   1  11       82.36       69.47      5.96 o 
   3   1  11     1193.20     1198.17     20.52 o 
   4   1  11      243.22      244.85     10.58 o 
   5   1  11      717.42      779.99     27.39 o 
   6   1  11      415.63      453.90     30.91 o 
   7   1  11      168.99      178.39     21.07 o 
   1   2  11      906.19      910.73     19.12 o 
   2   2  11      922.87      767.32     94.71 o 
   3   2  11      509.19      533.94     14.10 o 
   4   2  11      478.67      517.85     18.38 o 
   5   2  11       37.29       26.91      9.83 o 
   6   2  11       81.16       77.21     14.69 o 
   7   2  11       81.24      102.65     16.57 o 
   0   3  11      862.20      862.12     31.11 o 
   1   3  11      709.26      738.89     16.07 o 
   2   3  11      291.82      282.57     11.38 o 
   3   3  11      364.45      335.82     12.18 o 
   4   3  11      466.27      479.44     17.92 o 
   5   3  11      175.25      188.94     16.28 o 
   6   3  11      109.32      104.29     17.65 o 
   7   3  11       65.55       54.17     12.73 o 
   1   4  11       35.36       40.33      4.45 o 
   2   4  11      332.87      303.80      9.66 o 
   3   4  11      258.20      262.13     11.94 o 
   4   4  11      151.56      155.81     10.68 o 
   5   4  11       67.91       76.28     10.75 o 
   6   4  11       21.12       20.23      7.66 o 
   7   4  11       26.37       29.18     16.22 o 
   0   5  11      512.31      512.10     27.15 o 
   1   5  11      486.34      487.09     13.53 o 
   2   5  11      475.19      454.08     14.74 o 
   3   5  11      118.90      118.03      8.09 o 
   4   5  11       35.95       31.09      9.12 o 
   5   5  11      168.14      155.80     17.20 o 
   6   5  11      122.35      130.93     20.57 o 
   7   5  11       41.20       26.26      9.91 o 
   1   6  11      629.74      605.03     16.15 o 
   2   6  11      369.64      375.83     13.42 o 
   3   6  11      431.39      447.62     32.65 o 
   4   6  11       13.74        7.00      3.89 o 
   5   6  11       43.94       58.36      8.62 o 
   6   6  11       29.47       44.44     11.41 o 
   7   6  11       12.04       13.90     16.71 o 
   0   7  11     1123.51     1046.94     40.32 o 
   1   7  11       13.48        6.33      2.46 o 
   2   7  11       86.92       94.04      7.21 o 
   3   7  11      304.26      272.37     18.10 o 
   4   7  11       12.00        5.31      3.73 o 
   5   7  11        2.42        3.81      5.55 o 
   6   7  11       40.50       37.98     10.24 o 
   7   7  11        1.29       -7.65      7.65 o 
   1   8  11      229.12      221.54     12.13 o 
   2   8  11      118.55      123.72      8.28 o 
   3   8  11      113.51      113.19     11.08 o 
   4   8  11       37.16       16.00      8.30 o 
   5   8  11      118.47      105.97     11.51 o 
   6   8  11       20.62       -1.06      7.92 o 
   7   8  11       41.40       32.11     12.00 o 
   0   9  11      486.14      438.88     29.78 o 
   1   9  11      263.14      269.37     13.52 o 
   2   9  11       65.94       78.03      7.72 o 
   3   9  11      302.44      309.62     17.58 o 
   4   9  11       43.73       53.61      9.60 o 
   5   9  11      183.89      157.24     15.61 o 
   6   9  11       45.59       47.98     11.28 o 
   1  10  11       73.19       59.81      6.73 o 
   2  10  11      368.41      343.64     15.38 o 
   3  10  11       56.01       33.34      7.52 o 
   4  10  11      394.42      424.18     23.92 o 
   5  10  11       69.63       67.89      9.14 o 
   6  10  11       19.62       19.95      8.24 o 
   0  11  11      357.27      366.47     22.58 o 
   1  11  11      440.05      432.02     19.88 o 
   2  11  11       33.77       28.14      5.41 o 
   3  11  11      487.59      446.50     20.72 o 
   4  11  11      184.39      180.17     15.96 o 
   5  11  11       16.69       10.39      7.70 o 
   6  11  11       75.91       61.69     13.43 o 
   1  12  11       25.76       16.61      6.46 o 
   2  12  11       64.38       60.27      5.81 o 
   3  12  11       47.11        9.04     11.07 o 
   4  12  11      104.93       90.16     11.66 o 
   5  12  11       29.23       25.28      7.10 o 
   6  12  11       87.04      114.26     16.96 o 
   0  13  11      448.57      414.24     29.13 o 
   1  13  11       26.61       22.22      6.64 o 
   2  13  11       51.04       49.67      8.71 o 
   3  13  11       49.30       25.43     17.04 o 
   4  13  11       60.90       40.32      8.61 o 
   5  13  11       86.31       65.19     10.86 o 
   6  13  11      269.32      298.82     26.27 o 
   1  14  11      421.27      426.02     23.12 o 
   2  14  11      616.21      605.80     27.02 o 
   3  14  11      351.65      368.10     27.57 o 
   4  14  11       12.16       23.32      8.85 o 
   5  14  11       47.86       55.38     13.66 o 
   0  15  11      162.22      165.75     19.96 o 
   1  15  11      380.08      406.98     22.95 o 
   2  15  11       41.82       25.67     15.93 o 
   3  15  11        7.23        4.39      6.67 o 
   4  15  11        0.23       -7.15      9.77 o 
   5  15  11      130.88      178.69     19.22 o 
   1  16  11        2.75       -5.73      5.98 o 
   2  16  11       80.47       95.58     22.40 o 
   3  16  11       46.50       67.40     13.31 o 
   4  16  11       15.92       13.91      8.81 o 
   5  16  11       20.94       17.61     10.59 o 
   0  17  11      120.01      102.56     16.83 o 
   1  17  11      299.42      336.30     22.32 o 
   2  17  11       72.11       88.45     23.28 o 
   3  17  11        5.62       12.98      8.21 o 
   4  17  11       51.76       51.24     17.12 o 
   1  18  11        4.44        0.48      8.90 o 
   2  18  11       91.93       60.61     12.74 o 
   3  18  11      135.67      141.05     18.93 o 
   4  18  11       21.30       20.90      8.98 o 
   0  19  11       32.87       19.91      9.71 o 
   1  19  11       95.14       92.90     15.65 o 
   2  19  11       25.64       18.60     21.24 o 
   3  19  11       49.02       76.25     17.18 o 
   4  19  11       16.91        5.36     10.90 o 
   1  20  11      417.71      476.23     32.84 o 
   2  20  11       49.27       38.42     17.04 o 
   3  20  11      167.54      230.35     34.26 o 
   0  21  11       92.97       98.98     17.99 o 
   1  21  11      147.71      167.23     20.40 o 
   2  21  11       19.61       17.27     19.76 o 
   1  22  11        5.43        3.11      9.09 o 
   0   0  12      361.82      410.29     19.34 o 
   2   0  12     2015.94     1995.34     51.54 o 
   4   0  12      393.73      424.76     35.39 o 
   6   0  12        2.74       18.46      9.93 o 
   1   1  12      690.22      688.21     17.70 o 
   2   1  12      510.00      494.04     21.92 o 
   3   1  12       10.49       15.69      4.17 o 
   4   1  12       56.16       50.25      7.62 o 
   5   1  12       21.03       18.19      6.30 o 
   6   1  12        6.23        6.62     11.54 o 
   7   1  12       65.09       54.57     13.48 o 
   0   2  12     1141.67     1071.78     42.02 o 
   1   2  12      479.80      477.60     13.32 o 
   2   2  12      122.53      117.10      7.66 o 
   3   2  12       35.79       36.54      5.77 o 
   4   2  12       64.55       68.65      8.70 o 
   5   2  12      365.29      414.15     23.98 o 
   6   2  12      185.10      185.24     20.34 o 
   1   3  12      425.67      404.00     13.98 o 
   2   3  12     1454.15     1436.46     30.26 o 
   3   3  12     1120.42     1124.36     37.52 o 
   4   3  12      283.72      269.22     14.01 o 
   5   3  12       37.09       41.00      8.72 o 
   6   3  12      372.73      414.75     34.00 o 
   0   4  12     1322.13     1244.73     39.33 o 
   1   4  12      325.40      325.89     13.70 o 
   2   4  12      104.79       96.34      7.87 o 
   3   4  12      173.41      151.25     13.28 o 
   4   4  12      683.56      707.91     25.25 o 
   5   4  12      125.96      140.21     14.78 o 
   6   4  12       89.55       95.11     15.82 o 
   1   5  12      168.39      167.41      9.77 o 
   2   5  12       27.26       24.11      4.28 o 
   3   5  12       11.57        9.20      5.55 o 
   4   5  12      217.33      229.61     14.57 o 
   5   5  12        1.19       -5.06      6.40 o 
   6   5  12      175.10      211.73     19.03 o 
   0   6  12      135.50      125.82     11.81 o 
   1   6  12      173.11      155.14      9.65 o 
   2   6  12       19.19       10.68      4.23 o 
   3   6  12      175.52      186.52     14.68 o 
   4   6  12       12.57        3.72      4.66 o 
   5   6  12      373.29      373.74     23.61 o 
   6   6  12       55.46       64.35     10.60 o 
   1   7  12      171.94      157.40      9.20 o 
   2   7  12      213.34      197.22     12.36 o 
   3   7  12       36.74       40.89      7.94 o 
   4   7  12      151.55      144.89     19.74 o 
   5   7  12       19.62       10.48      6.17 o 
   6   7  12       28.61       15.66     11.22 o 
   0   8  12      196.38      219.89     19.67 o 
   1   8  12       73.29       35.11     18.95 o 
   2   8  12       88.62       78.44      7.91 o 
   3   8  12      201.22      180.66     14.52 o 
   4   8  12       17.45       16.82      6.61 o 
   5   8  12       34.98       21.34      7.44 o 
   6   8  12      127.17      142.61     16.33 o 
   1   9  12      295.39      262.35     15.23 o 
   2   9  12      213.78      219.31     12.49 o 
   3   9  12      198.97      201.92     15.20 o 
   4   9  12       84.59      104.59     12.48 o 
   5   9  12       71.46       60.62     10.69 o 
   6   9  12       55.29       48.44      9.88 o 
   0  10  12     1080.82     1000.08     45.38 o 
   1  10  12       40.59       51.94      9.52 o 
   2  10  12       13.79       15.90      6.44 o 
   3  10  12       54.01       23.79     21.37 o 
   4  10  12      167.55      156.68     20.43 o 
   5  10  12       26.97       18.62      7.37 o 
   6  10  12      217.38      231.32     20.64 o 
   1  11  12        6.28        2.06      4.96 o 
   2  11  12      374.40      350.98     20.88 o 
   3  11  12       85.21       77.14     13.85 o 
   4  11  12       31.45       38.37     10.34 o 
   5  11  12        6.03        5.97      8.31 o 
   6  11  12       23.53       19.38      9.00 o 
   0  12  12      187.81      216.97     21.63 o 
   1  12  12       99.35      102.51     11.37 o 
   2  12  12       90.21       80.82     10.80 o 
   3  12  12       11.34       13.62     11.60 o 
   4  12  12       41.06       48.76     11.34 o 
   5  12  12      182.45      174.14     17.71 o 
   1  13  12       96.06       93.33     11.39 o 
   2  13  12       33.38       38.47      8.17 o 
   3  13  12       44.25       48.69     11.78 o 
   4  13  12      156.10      172.70     20.06 o 
   5  13  12       14.03        4.80      8.34 o 
   0  14  12      453.76      462.07     32.04 o 
   1  14  12       47.38       27.64      7.32 o 
   2  14  12        8.57        9.62     15.97 o 
   3  14  12       42.41       36.02     10.32 o 
   4  14  12       21.93       15.59     11.60 o 
   5  14  12        7.76        9.86      8.72 o 
   1  15  12       13.55        5.43     10.03 o 
   2  15  12        3.74        2.52      8.02 o 
   3  15  12      180.90      215.28     22.25 o 
   4  15  12       27.28       30.32     12.41 o 
   0  16  12      488.96      576.25     41.44 o 
   1  16  12       84.54      100.43     15.26 o 
   2  16  12      162.24      201.54     21.37 o 
   3  16  12        1.71        4.74      7.78 o 
   4  16  12       43.51       27.60     10.76 o 
   1  17  12      161.73      215.21     22.27 o 
   2  17  12      119.93      126.07     18.31 o 
   3  17  12      205.22      191.82     24.49 o 
   4  17  12        3.87       -0.12      8.32 o 
   0  18  12       58.31       74.47     16.62 o 
   1  18  12       40.04       25.37     10.47 o 
   2  18  12       23.66       41.06     11.88 o 
   3  18  12       90.27       83.77     16.07 o 
   1  19  12        1.49      134.69    179.37 o 
   2  19  12       53.64       40.93     21.27 o 
   3  19  12       15.71       11.40      8.93 o 
   0  20  12       91.78      147.04     28.59 o 
   1  20  12      422.78      536.89     35.91 o 
   2  20  12       17.42       24.35     10.59 o 
   1  21  12        2.29       -3.21     15.46 o 
   2   0  13       82.73       61.72     15.56 o 
   4   0  13      263.12      239.44     22.09 o 
   6   0  13       68.89       57.12     35.57 o 
   0   1  13      437.71      453.43     30.24 o 
   1   1  13      203.39      123.09     38.37 o 
   2   1  13      118.85      110.26     11.57 o 
   3   1  13       11.57        2.24      6.41 o 
   4   1  13      432.57      443.00     22.22 o 
   5   1  13       34.75       35.43      9.35 o 
   6   1  13      106.47      106.14     16.72 o 
   1   2  13        0.42       -3.60      3.60 o 
   2   2  13        8.12        3.17      4.33 o 
   3   2  13      355.65      389.31     19.06 o 
   4   2  13       89.57       70.13     10.18 o 
   5   2  13       10.86       13.90      6.56 o 
   6   2  13      265.79      341.28     27.90 o 
   0   3  13      378.21      364.57     25.45 o 
   1   3  13       62.50       59.09      6.62 o 
   2   3  13      303.67      319.51     19.25 o 
   3   3  13      199.60      204.72     13.89 o 
   4   3  13      312.79      336.86     18.52 o 
   5   3  13      410.65      425.30     25.02 o 
   6   3  13      192.52      211.61     22.01 o 
   1   4  13        3.25        1.26      3.19 o 
   2   4  13      988.30     1013.29     34.16 o 
   3   4  13       23.13        5.69      6.53 o 
   4   4  13       86.74       87.27     11.04 o 
   5   4  13       33.38       25.54     18.56 o 
   6   4  13      262.18      319.04     26.88 o 
   0   5  13       62.23       45.69     11.77 o 
   1   5  13       33.57       37.54      5.68 o 
   2   5  13       14.90       11.92      4.53 o 
   3   5  13      150.10      155.74     14.03 o 
   4   5  13      113.69      113.95     12.91 o 
   5   5  13       58.12       35.66      8.89 o 
   6   5  13       46.36       56.79     13.25 o 
   1   6  13        6.36       12.15      5.51 o 
   2   6  13      198.29      184.08     14.68 o 
   3   6  13       26.19       24.41      6.45 o 
   4   6  13       15.35       10.95      6.10 o 
   5   6  13       91.87      104.45     13.41 o 
   6   6  13       22.66       26.73      9.71 o 
   0   7  13     2053.87     2095.24     53.50 o 
   1   7  13      555.97      564.58     25.94 o 
   2   7  13      240.19      228.31     17.15 o 
   3   7  13       23.11       18.97      7.72 o 
   4   7  13        4.39       -4.67      8.78 o 
   5   7  13      131.83      140.56     15.47 o 
   6   7  13       35.56       13.21      8.58 o 
   1   8  13      180.58      151.19     14.16 o 
   2   8  13       75.23       64.14      9.52 o 
   3   8  13      294.05      267.18     22.65 o 
   4   8  13      104.76      100.23     15.10 o 
   5   8  13      163.19      178.55     20.40 o 
   0   9  13       62.98       67.91     12.58 o 
   1   9  13      187.88      161.71     14.75 o 
   2   9  13       12.74        8.48      6.44 o 
   3   9  13      100.94      106.62     15.15 o 
   4   9  13      296.10      315.94     32.34 o 
   5   9  13      110.76       99.54     16.18 o 
   1  10  13        9.80       -0.23      5.17 o 
   2  10  13      232.67      214.51     16.89 o 
   3  10  13       81.68       95.63     14.30 o 
   4  10  13       10.85        9.11      7.77 o 
   5  10  13       81.29       76.92     14.38 o 
   0  11  13       26.02       35.65     10.05 o 
   1  11  13        0.09       -4.79      4.79 o 
   2  11  13       60.72       49.73      9.50 o 
   3  11  13       67.71       42.54     11.37 o 
   4  11  13       78.12       90.27     15.74 o 
   5  11  13        9.90       -1.34     12.77 o 
   1  12  13       23.99       23.47      7.24 o 
   2  12  13       23.94       22.55      9.36 o 
   3  12  13       59.78       69.38     27.41 o 
   4  12  13      166.86      183.16     20.96 o 
   5  12  13       15.43       16.87     11.25 o 
   0  13  13       32.53       54.55     12.44 o 
   1  13  13       82.77       80.11     19.83 o 
   2  13  13       48.27       32.54     10.01 o 
   3  13  13        8.35       -9.81      9.81 o 
   4  13  13       10.88        5.32     14.14 o 
   1  14  13       10.76       12.92      7.22 o 
   2  14  13       23.49       22.12      9.43 o 
   3  14  13      111.67       99.92     15.63 o 
   4  14  13       78.84       97.26     16.25 o 
   0  15  13       17.71       21.88     13.53 o 
   1  15  13      151.33      146.74     17.71 o 
   2  15  13      107.48      128.05     17.43 o 
   3  15  13       48.54       39.52     12.51 o 
   4  15  13       58.46       78.56     15.20 o 
   1  16  13      114.41      141.13     20.99 o 
   2  16  13       17.01       13.08      8.26 o 
   3  16  13      217.19      252.01     24.70 o 
   0  17  13      611.73      773.30     58.28 o 
   1  17  13      164.91      163.55     19.46 o 
   2  17  13       19.82       14.57     11.32 o 
   3  17  13       34.03       37.41     12.08 o 
   1  18  13      163.18      191.76     20.73 o 
   2  18  13       13.51        3.79      8.35 o 
   0  19  13      120.90      154.57     28.39 o 
   1  19  13      120.93      142.81     19.60 o 
   0   0  14      345.34      359.79     49.78 o 
   2   0  14      577.05      555.21     32.06 o 
   4   0  14       51.89       58.15     12.59 o 
   1   1  14       41.97       36.69     11.79 o 
   2   1  14      101.00       84.43     10.61 o 
   3   1  14       23.44       13.36      4.80 o 
   4   1  14       46.68       52.49      8.34 o 
   5   1  14       81.46       76.25     15.50 o 
   0   2  14      453.99      474.31     40.23 o 
   1   2  14       56.20       41.13      6.37 o 
   2   2  14       12.29        9.73     11.10 o 
   3   2  14       86.33       60.00     13.94 o 
   4   2  14       16.82       -1.05      6.10 o 
   5   2  14       41.48       44.24     10.96 o 
   1   3  14       84.14       81.06     10.44 o 
   2   3  14       89.74       96.84     10.69 o 
   3   3  14       28.91       29.82      6.10 o 
   4   3  14       62.19       43.98     11.93 o 
   5   3  14       46.24       74.39     13.35 o 
   0   4  14     1046.77     1039.50     44.41 o 
   1   4  14       47.83       57.47      9.42 o 
   2   4  14       43.27       48.54      8.90 o 
   3   4  14       19.44       16.75      4.96 o 
   4   4  14      129.94      139.44     18.49 o 
   5   4  14       19.84       22.35     11.12 o 
   1   5  14        4.10       -4.15      4.87 o 
   2   5  14        1.17       10.63      6.79 o 
   3   5  14      109.45       92.15     11.25 o 
   4   5  14       21.68       15.82     10.39 o 
   5   5  14      161.06      152.52     19.05 o 
   0   6  14      145.71      175.10     19.38 o 
   1   6  14      552.67      619.97     25.75 o 
   2   6  14       15.43        7.35      8.27 o 
   3   6  14        8.23        6.81      7.55 o 
   4   6  14      654.00      669.75     36.78 o 
   5   6  14      245.98      310.24     30.52 o 
   1   7  14      116.48      109.06     12.50 o 
   2   7  14      188.01      204.91     20.38 o 
   3   7  14      328.95      331.27     25.48 o 
   4   7  14      153.65      158.55     18.61 o 
   5   7  14      109.48      116.22     16.81 o 
   0   8  14      183.41      182.08     16.74 o 
   1   8  14      502.28      517.46     26.06 o 
   2   8  14       58.08       46.47     11.86 o 
   3   8  14       19.85       16.40     12.80 o 
   4   8  14       49.31       64.68     13.91 o 
   5   8  14      102.70       87.23     15.29 o 
   1   9  14      250.55      237.96     18.24 o 
   2   9  14       18.22        7.05      5.64 o 
   3   9  14       45.72       49.09     11.56 o 
   4   9  14       30.17       26.75      9.63 o 
   0  10  14      150.29      154.00     26.37 o 
   1  10  14       25.40       22.53      6.85 o 
   2  10  14       13.76       30.59     10.20 o 
   3  10  14       24.26       22.09      8.76 o 
   4  10  14       53.41       44.83     10.77 o 
   1  11  14       67.51       51.78     10.38 o 
   2  11  14       61.35       35.67     14.05 o 
   3  11  14      103.90      120.08     16.73 o 
   4  11  14        7.65       19.30     10.36 o 
   0  12  14       53.21       40.91     10.76 o 
   1  12  14      284.95      269.70     20.12 o 
   2  12  14       84.11       93.83     14.82 o 
   3  12  14       20.21       12.80      9.69 o 
   4  12  14       25.94       25.61     18.13 o 
   1  13  14        2.56       10.80      7.45 o 
   2  13  14        3.78        0.04     10.37 o 
   3  13  14       66.68       67.44     13.59 o 
   0  14  14      170.87      195.45     35.76 o 
   1  14  14      101.37      107.58     15.86 o 
   2  14  14        8.64       10.18      7.92 o 
   3  14  14       39.51       36.75     13.83 o 
   1  15  14      110.05      136.98     18.17 o 
   2  15  14      120.56      110.36     17.68 o 
   3  15  14      176.71      204.38     28.76 o 
   0  16  14      201.82      244.00     33.52 o 
   1  16  14       69.52       64.92     13.57 o 
   2  16  14        8.79        2.17      8.76 o 
   1  17  14       26.34       11.24     22.38 o 
   2   0  15      225.81      208.75     20.67 o 
   4   0  15        1.56        8.70      8.97 o 
   0   1  15      120.94      118.42     22.36 o 
   1   1  15       41.75       38.87      7.64 o 
   2   1  15       29.81       16.99      6.07 o 
   3   1  15        4.19       12.14      5.58 o 
   4   1  15        3.79        1.78      7.19 o 
   1   2  15       15.85       15.62      5.85 o 
   2   2  15       10.78       19.10      6.91 o 
   3   2  15       62.00       61.52     11.03 o 
   4   2  15       39.84       47.68      9.91 o 
   0   3  15      207.46      224.44     29.66 o 
   1   3  15       45.92       49.82      9.03 o 
   2   3  15       43.44       48.80      8.95 o 
   3   3  15       47.39       57.66      8.78 o 
   4   3  15       29.51       48.93     11.13 o 
   1   4  15        7.89       17.71      6.68 o 
   2   4  15       75.65       68.15     10.26 o 
   3   4  15       57.13       73.35     13.28 o 
   4   4  15       48.95       37.13     22.74 o 
   0   5  15       48.89       37.27     10.74 o 
   1   5  15      272.85      240.16     18.39 o 
   2   5  15       18.99       14.76      7.17 o 
   3   5  15        4.31        8.82      5.05 o 
   4   5  15      153.00      168.33     28.03 o 
   1   6  15      134.86      168.48     15.64 o 
   2   6  15       52.90       64.88     13.89 o 
   3   6  15      120.74      142.22     17.62 o 
   4   6  15       61.32       65.37     12.79 o 
   0   7  15      151.46      202.30     22.13 o 
   1   7  15       38.99       63.71      9.83 o 
   2   7  15       31.08       28.96      9.89 o 
   3   7  15       34.17       21.59     17.95 o 
   4   7  15        9.54       -8.47      9.33 o 
   1   8  15       92.72      100.04     11.08 o 
   2   8  15       34.46       29.12      8.72 o 
   3   8  15       20.21       27.52      8.60 o 
   4   8  15        9.37       -4.56      6.98 o 
   0   9  15      165.35      185.71     21.78 o 
   1   9  15      299.51      370.47     22.97 o 
   2   9  15       92.52       78.12     13.81 o 
   3   9  15        9.05        3.68      8.05 o 
   1  10  15       44.56       34.60      8.64 o 
   2  10  15       19.06       23.14      8.45 o 
   3  10  15      123.41      139.90     18.84 o 
   0  11  15       71.62       77.46     15.03 o 
   1  11  15       13.91       -3.43      6.33 o 
   2  11  15        3.90       11.84      8.25 o 
   3  11  15      152.28      161.86     19.60 o 
   1  12  15        7.72       -8.23     10.64 o 
   2  12  15       12.18        0.55      8.09 o 
   3  12  15       81.40       68.28     14.16 o 
   0  13  15       55.71       81.29     20.56 o 
   1  13  15       54.31       79.16     14.16 o 
   2  13  15      144.61      151.52     19.66 o 
   1  14  15       58.23       51.70     14.98 o 
   0  15  15       74.18       52.98     18.62 o 
   0   0  16      307.96      291.04     48.29 o 
   2   0  16      244.29      313.06     57.58 o 
   1   1  16       44.61       50.99     11.47 o 
   2   1  16       43.76       50.86     10.80 o 
   3   1  16       53.82       75.66     19.23 o 
   0   2  16      133.92      120.11     22.33 o 
   1   2  16      184.81      180.89     18.92 o 
   2   2  16        0.81       -7.43      7.43 o 
   3   2  16      108.49      109.71     18.92 o 
   1   3  16      146.49      203.68     20.31 o 
   2   3  16      257.49      245.67     22.60 o 
   3   3  16       76.56       53.17     27.45 o 
   0   4  16      915.74      947.05     61.35 o 
   1   4  16      101.71      105.34     16.01 o 
   2   4  16       44.25       52.45     12.84 o 
   3   4  16       18.54        6.43      7.85 o 
   1   5  16      137.96      137.00     14.64 o 
   2   5  16        2.59       -6.86      7.73 o 
   3   5  16      122.62      148.85     16.31 o 
   0   6  16      410.69      448.56     42.91 o 
   1   6  16       37.34       35.97      8.63 o 
   2   6  16      100.45       80.53     12.34 o 
   3   6  16       39.75       47.23     12.82 o 
   1   7  16      311.43      346.74     23.02 o 
   2   7  16       15.23        9.98      7.95 o 
   3   7  16       47.86       46.16     19.01 o 
   0   8  16       40.10       64.91     18.33 o 
   1   8  16       33.54       35.49      8.65 o 
   2   8  16      110.36      114.92     15.64 o 
   1   9  16       13.70        8.47      5.74 o 
   2   9  16      328.48      374.53     28.09 o 
   0  10  16      176.79      210.28     30.06 o 
   1  10  16        7.98       -9.15      9.15 o 
   2  10  16       20.18       20.17      8.83 o 
   1  11  16        7.66      -13.10     13.10 o 
   2   0  17      355.55      407.62     41.61 o 
   0   1  17       36.52       20.37     46.46 o 
   1   1  17       82.69       79.28     15.58 o 
   2   1  17       73.14       98.62     14.58 o 
   1   2  17        3.80        0.94     13.40 o 
   2   2  17       33.86       19.67     10.87 o 
   0   3  17      184.89      187.90     35.00 o 
   1   3  17       46.59       70.50     13.22 o 
   2   3  17       89.27       91.81     21.26 o 
   1   4  17      108.27      104.68     15.63 o 
   0   5  17       15.18        8.56     21.63 o 
   1   5  17       18.39       12.80      9.18 o 
   1   6  17        6.78        5.51      8.64 o 
   0   7  17       50.99       12.99     22.00 o 
                                                 
